# Supplementary material for: Spatial modeling of data with excessive zeros applied to reindeer pellet‐group counts
Source: Ecol Evol. 2016 Sep 12;6(19):7047–56. doi: 10.1002/ece3.2449 (PMC5513232; doi:10.1002/ece3.2449)
Supplement: Supplementary file 1 [file ECE3-6-7047-s001.txt]

#install.packages("sp")
#install.packages("MASS")
#install.packages("pscl")

library(sp)
library(MASS)
library(pscl)

setwd("C:/_local/SP1/EE")
#load("StorlidenRev.Rdata")
source("dhglmfit.R")
stor1.vari<-read.table("Stor1.txt",sep="\t",header=T)
stor1_2010.vari<-subset(stor1.vari,Hog_2010!='NA')
x<-stor1_2010.vari$x
y<-stor1_2010.vari$y
xy<-cbind(x,y)
Spat_dist<-dist(xy,diag=TRUE,upper=TRUE)
DD<-solve(solve(Spat_dist))
for (i in 1:nrow(xy)) {
for (j in 1:nrow(xy)) {
  if (i==j) DD[i,j]<-0
  else DD[i,j]<-1/DD[i,j]
}
}

## Table 2
sink("C:/local/SP1/EE/Res_2010_Table2.txt")
res2010_1<-glm(Hog_2010~logDistpow+Slope+VRM+Elevation+kNN+SMD54+SMD55+SMD48+Aspect4Flat+Aspect4SE+Aspect4NW+Aspect4NE,family=poisson(link="log"),data=stor1_2010.vari)
summary(res2010_1)
mu1<-res2010_1[[3]]

res2010_2<-HGLMREML.h(Hog_2010~logDistpow+Slope+VRM+Elevation+kNN+SMD54+SMD55+SMD48+Aspect4Flat+Aspect4SE+Aspect4NW+Aspect4NE+(1|ID),DataMain=stor1_2010.vari,RespDist="poisson",RespLink="log",
RandDist="gaussian",convergence=10^(-4),Iter_mean=5,Init_lam=0.6)
mu2<-res2010_2[[9]]

res2010_3<-HGLMREML.h(Hog_2010~logDistpow+Slope+VRM+Elevation+kNN+SMD54+SMD55+SMD48+Aspect4Flat+Aspect4SE+Aspect4NW+Aspect4NE+(1|ID),DataMain=stor1_2010.vari,RespDist="poisson",RespLink="log",
RandDist="gaussian",convergence=10^(-4),Iter_mean=5,Init_lam=1.3,Init_rho=3.2,spatial="MRF",Neighbor=DD)
mu3<-res2010_3[[9]]

res2010_4<-HGLMREML.h(Hog_2010~logDistpow+Slope+VRM+Elevation+kNN+SMD54+SMD55+SMD48+Aspect4Flat+Aspect4SE+Aspect4NW+Aspect4NE+(1|ID),DataMain=stor1_2010.vari,RespDist="nb",RespLink="log",
RandDist="gaussian",convergence=10^(-4),Iter_mean=5,Init_lam=1.75,Init_rho=1.2,spatial="MRF",Neighbor=DD)
mu4<-res2010_4[[9]]

res2010_5<-HGLMREML.h(Hog_2010~logDistpow+Slope+VRM+Elevation+kNN+SMD54+SMD55+SMD48+Aspect4Flat+Aspect4SE+Aspect4NW+Aspect4NE+(1|ID),DataMain=stor1_2010.vari,RespDist="poisson",RespLink="log",
RandDist="gaussian",convergence=10^(-3),Iter_mean=5,Init_lam=2.75,Init_rho=3.2,spatial="MRF",Neighbor=DD,ODEst=TRUE)
mu5<-res2010_5[[9]]

## Table 3
res2010_1<-glm(Hog_2010~Aspect4SE+Elevation+logDistpow+SMD54,family=poisson(link="log"),data=stor1_2010.vari)
summary(res2010_1)
mu1<-res2010_1[[3]]

res2010_5<-HGLMREML.h(Hog_2010~Aspect4SE+Elevation+logDistpow+SMD54+(1|ID),DataMain=stor1_2010.vari,RespDist="poisson",RespLink="log",
RandDist="gaussian",convergence=10^(-4),Iter_mean=5,Init_lam=2.7,Init_rho=2.0,spatial="MRF",Neighbor=DD,ODEst=TRUE,Init_phi=0.44)
mu5<-res2010_5[[9]]

install.packages("pscl")
library(pscl)

res_ZIP <- zeroinfl(Hog_2010 ~Aspect4SE+Elevation+logDistpow+SMD54, data = stor1_2010.vari, dist = "poisson")
muZIP<-res_ZIP$fitted.values 
 
res_ZINB <- zeroinfl(Hog_2010 ~Aspect4SE+Elevation+logDistpow+SMD54, data = stor1_2010.vari, dist = "negbin")
muZINB<-res_ZINB$fitted.values 

## Figure 4

y<-stor1_2010.vari$Hog_2010
fiited2010<-cbind(mu1,mu5,muZIP,muZINB)
plot(y,mu1)
par(mfrow=c(2,2))
plot(mu1,y,xlab="Fitted values",xlim=c(0,4),ylab="Observed pellet group counts",main="Poisson GLM")
plot(mu5,y,xlab="Fitted values",xlim=c(0,4),ylab="Observed pellet group counts",main="Quasi Poisson HGLM with CAR")
plot(muZIP,y,xlab="Fitted values",xlim=c(0,4),ylab="Observed pellet group counts",main="Zero-inflated Poisson")
plot(muZINB,y,xlab="Fitted values",xlim=c(0,4),ylab="Observed pellet group counts",main="Zero-inflated Negative-Binomial")


## Table 4 : Cross-Validation

nn<-100
n<-nrow(stor1_2010.vari)
PMSE_1<-rep(0,nn)
PMSE_2<-rep(0,nn)
PMSE_3<-rep(0,nn)
PMSE_4<-rep(0,nn)
PMSE_5<-rep(0,nn)
PMSE_6<-rep(0,nn)
PMSE_7<-rep(0,nn)

## divergence for model IV : 3,

seed<-12345
ii<-0
while (ii<100) {
  ii<-ii+1
  if (ii==3) ii<-4
  print(ii)
  set.seed(seed+ii*3)
  random_unif<-runif(n)
  train<-ifelse(random_unif<0.7,1,0)
  test<-1-train
  n_train<-sum(train)
  n_test<-sum(test)
  tt<-cbind(train,test)
  stor1_2010.CV<-data.frame(cbind(stor1_2010.vari,tt))
  stor1_2010.train<-subset(stor1_2010.CV,train==1)
  stor1_2010.test<-subset(stor1_2010.CV,test==1)
  x<-stor1_2010.train$x
  y<-stor1_2010.train$y
  xy<-cbind(x,y)
  Spat_dist<-dist(xy,diag=TRUE,upper=TRUE)
  DD<-solve(solve(Spat_dist))
  for (i in 1:nrow(xy)) {
  for (j in 1:nrow(xy)) {
    if (i==j) DD[i,j]<-0
    else DD[i,j]<-1/DD[i,j]
  }
  }  
  res2010_1<-glm(Hog_2010~Aspect4SE+Elevation+logDistpow+SMD54,family=poisson(link="log"),data=stor1_2010.train)
  res2010_2<-HGLMREML.h.CV(Hog_2010~Aspect4SE+Elevation+logDistpow+SMD54+(1|ID),DataMain=stor1_2010.train,RespDist="poisson",RespLink="log",
     RandDist="gaussian",convergence=10^(-4),Iter_mean=5,Init_lam=0.6,testData=stor1_2010.test)
  res2010_3<-HGLMREML.h.CV(Hog_2010~Aspect4SE+Elevation+logDistpow+SMD54+(1|ID),DataMain=stor1_2010.train,,RespDist="poisson",RespLink="log",
     RandDist="gaussian",convergence=10^(-4),Iter_mean=5,Init_lam=2.75,Init_rho=3.2,spatial="MRF",Neighbor=DD,testData=stor1_2010.test)
  res2010_4<-HGLMREML.h.CV(Hog_2010~Aspect4SE+Elevation+logDistpow+SMD54+(1|ID),DataMain=stor1_2010.train,RespDist="nb",RespLink="log",
     RandDist="gaussian",convergence=10^(-4),Iter_mean=5,Init_lam=2.75,Init_rho=3.2,spatial="MRF",Neighbor=DD,testData=stor1_2010.test)
  res2010_5<-HGLMREML.h.CV(Hog_2010~Aspect4SE+Elevation+logDistpow+SMD54+(1|ID),DataMain=stor1_2010.train,RespDist="poisson",RespLink="log",
     RandDist="gaussian",convergence=10^(-4),Iter_mean=5,Init_lam=2.75,Init_rho=3.2,spatial="MRF",Neighbor=DD,ODEst=TRUE,testData=stor1_2010.test)

  y_test<-stor1_2010.test$Hog_2010
  x_test<-cbind(1,stor1_2010.test$Aspect4SE,stor1_2010.test$Elevation,stor1_2010.test$logDistpow,stor1_2010.test$SMD54)
  y_hat_1<-exp(x_test %*% res2010_1[[1]])
  y_hat_2<-exp(x_test %*% res2010_2[[2]])
  PMSE_1[ii]<-mean((y_test-y_hat_1)^2)
  PMSE_2[ii]<-mean((y_test-y_hat_2)^2)

  stor1_2010.coor<-rbind(stor1_2010.test,stor1_2010.train)
  x<-stor1_2010.coor$x
  y<-stor1_2010.coor$y
  xy<-cbind(x,y)
  Spat_dist<-dist(xy,diag=TRUE,upper=TRUE)
  DD<-solve(solve(Spat_dist))
  for (i in 1:nrow(xy)) {
  for (j in 1:nrow(xy)) {
    if (i==j) DD[i,j]<-0
    else DD[i,j]<-1/DD[i,j]
  }
  }
  I<-diag(rep(1,nrow(stor1_2010.coor)))
  cov_3<-solve(I-res2010_3[[5]]*DD)
  temp1<-1+n_test
  temp2<-n_test+n_train
  cov_3_1<-cov_3[1:n_test,temp1:temp2]
  cov_3_2<-cov_3[temp1:temp2,temp1:temp2]
  y_hat_3<-exp(x_test %*% res2010_3[[2]] + cov_3_1%*%solve(cov_3_2)%*%res2010_3[[7]])
  PMSE_3[ii]<-mean((y_test-y_hat_3)^2)


  x<-stor1_2010.test$x
  y<-stor1_2010.test$y
  xy<-cbind(x,y)
  Spat_dist<-dist(xy,diag=TRUE,upper=TRUE)
  DD1<-solve(solve(Spat_dist))
  for (i in 1:nrow(xy)) {
  for (j in 1:nrow(xy)) {
    if (i==j) DD1[i,j]<-0
    else DD1[i,j]<-1/DD1[i,j]
  }
  }
 
  cov_4<-solve(I-res2010_4[[5]]*DD)
  temp1<-1+n_test
  temp2<-n_test+n_train
  cov_4_1<-cov_4[1:n_test,temp1:temp2]
  cov_4_2<-cov_4[temp1:temp2,temp1:temp2]
  y_hat_4<-exp(x_test %*% res2010_4[[2]] + cov_4_1%*%solve(cov_4_2)%*%res2010_4[[7]])
  PMSE_4[ii]<-mean((y_test-y_hat_4)^2)
  
  cov_5<-solve(I-res2010_5[[5]]*DD)
  temp1<-1+n_test
  temp2<-n_test+n_train
  cov_5_1<-cov_5[1:n_test,temp1:temp2]
  cov_5_2<-cov_5[temp1:temp2,temp1:temp2]
  y_hat_5<-exp(x_test %*% res2010_5[[2]] + cov_5_1%*%solve(cov_5_2)%*%res2010_5[[7]])
  PMSE_5[ii]<-mean((y_test-y_hat_5)^2)
}

## ZIP, ZINB 

## divergence for model VII : 

ii<-0
while (ii<100) {
  ii<-ii+1
  print(ii)
  set.seed(seed+ii*3)
  random_unif<-runif(n)
  train<-ifelse(random_unif<0.7,1,0)
  test<-1-train
  n_train<-sum(train)
  n_test<-sum(test)
  tt<-cbind(train,test)
  stor1_2010.CV<-data.frame(cbind(stor1_2010.vari,tt))
  stor1_2010.train<-subset(stor1_2010.CV,train==1)
  stor1_2010.test<-subset(stor1_2010.CV,test==1)
  res_ZIP <- zeroinfl(Hog_2010~Aspect4SE+Elevation+logDistpow+SMD54, data = stor1_2010.train, dist = "poisson",method="SANN")
  y_hat_6<-predict(res_ZIP, stor1_2010.test)
  res_ZINB <- zeroinfl(Hog_2010~Aspect4SE+Elevation+logDistpow+SMD54, data = stor1_2010.train, dist = "negbin",method="SANN")
  y_hat_7<-predict(res_ZINB, stor1_2010.test) 
  PMSE_6[ii]<-mean((y_test-y_hat_6)^2)
  PMSE_7[ii]<-mean((y_test-y_hat_7)^2)
}

 PMSE<-cbind(PMSE_1,PMSE_2,PMSE_3,PMSE_4,PMSE_5,PMSE_6,PMSE_7)
 PMSE_conv1<-data.frame(subset(PMSE,PMSE_4>0.0001))
 PMSE_conv2<-data.frame(subset(PMSE_conv1,PMSE_7>0.0001))
 mean(PMSE_conv2[,1])
 mean(PMSE_conv2[,2])
 mean(PMSE_conv2[,3])
 mean(PMSE_conv2[,4])
 mean(PMSE_conv2[,5])
 mean(PMSE_conv2[,6])
 mean(PMSE_conv2[,7])
  
