# Supplementary material for: Spatial modeling of data with excessive zeros applied to reindeer pellet‐group counts
Source: Ecol Evol. 2016 Sep 12;6(19):7047–56. doi: 10.1002/ece3.2449 (PMC5513232; doi:10.1002/ece3.2449)
Supplement: Supplementary file 3 [file ECE3-6-7047-s003.xls]

## Sheet: Sheet1
Description of variables in the data file, StorlidenRev.Rdata (online resource)
Variable Name	Explanation	Vales/Range
Elevation	Elevation	308 – 504 m amsl
Slope	Slope	0 – 19 degrees
VRM	Ruggedness index	0 – 0.084
Aspect4NE	Northeast slope	Dummy; 0, 1
Aspect4SE	Southeast slope	Dummy; 0, 1
Aspect4NW	Northwest slope	Dummy; 0, 1
Aspect4SW	Southwest slope	Dummy; 0, 1
SMD	Swedish vegetation cover layer satellite data I have grouped them below	Dummy; 0, 1
kNN	Forest age structure	0-107 year old
Distpow, logDistpow (the logarithm+1)	Distance to power lines	1241 – 5169 m
Distroad, logDistroad (the logarithm +1)	Distance to all roads	0 – 921 m
Distbig, logDistbig (the logarithm +1)	Distance to all big roads	500 - 3354 m
Distgruva, logDistgruva (the logarithm+1)	Distance to the (mine north of the mountain, now closed)	200 - 4215 m
Distmall, logDistsmall	Distance to all small roads (forest roads mainly)	0 - 863 m
SMD*	SMD layers
SMDBLeav	Broad-leaved forest	Dummy; 0, 1
SMDConi	Coniferous forest	Dummy; 0, 1
SMDClear	Clear cut	Dummy; 0, 1
SMDYoung	Young forest	Dummy; 0, 1
SMDMire	Mires	Dummy; 0, 1
Aspect4Flat	Flat areas	Dummy; 0, 1
Aspect4NW	Northwest slope	Dummy; 0, 1
Aspect4NE	Northeast slope	Dummy; 0, 1
Aspect4SE	Southeast slope	Dummy; 0, 1
Aspect4SW	Southwest slope	Dummy; 0, 1
ID	One ID for each plot	factor
Pellet_2009	The total number of pellets per plot in 2009 (i.e. the uncleaned plots) - not used in the analysis
Hog_2009	The total number of pellet-group per plot in 2009 (ie the uncleaned plots)	count
Vegtyp_2009	The vegetation type in the plot registrered in the field - not used in the analysis
Pellet_2010	The total number of pellets per plot in 2010 (i.e. the cleaned plots) -not used in the analysis
Hog_2010	The total number of pellet-group per plot 2010 (i.e. the cleaned plots)	count
Vegtyp_2010	same as for vegtyp_2009 but might differ due to different oppinion of the fieldworkers - not used in the analysis
