# Supplementary material for: Spatial modeling of data with excessive zeros applied to reindeer pellet‐group counts
Source: Ecol Evol. 2016 Sep 12;6(19):7047–56. doi: 10.1002/ece3.2449 (PMC5513232; doi:10.1002/ece3.2449)
Supplement: Supplementary file 4 [file ECE3-6-7047-s004.txt]

DHGLMMODELING<-function(Model="mean",Link=NULL,LinPred="constant",RandDist=NULL,
Offset=NULL,LMatrix=NULL,LinkRandVariance=NULL,LinPredRandVariance=NULL,
RandDistRandVaraince="gaussian",LinkRandVariance2=NULL,LinPredRandVariance2=NULL) {
    if (Model=="mean" && is.null(Link)) Link="identity"
    if (Model=="dispersion" && is.null(Link)) Link="log"
    res<-list(Model,Link,LinPred,RandDist,Offset,LMatrix,LinkRandVariance,LinPredRandVariance,
              RandDistRandVaraince,LinkRandVariance2,LinPredRandVariance2)
    return(res)
}

dhglmfit<-function(RespDist="gaussian",BinomialDen=NULL, DataMain, MeanModel,DispersionModel,
PhiFix=NULL,LamFix=NULL,mord=1,dord=1,Maxiter=200,convergence=1e-06) {
    require(Matrix)
    require(numDeriv)
    require(boot)
    mc <- match.call()
    formulaMean<-MeanModel[3][[1]]
    fr <- HGLMFrames(mc, formulaMean,contrast=NULL)
    namesX <- names(fr$fixef)
    namesY <- names(fr$mf)[1]
    y <- matrix(fr$Y, length(fr$Y), 1)
    x <- fr$X
    n<-nrow(x)
    p<-ncol(x)
    random_mean<-findbars(formulaMean)
    if (!is.null(random_mean)) {
      FL <- HGLMFactorList(formulaMean, fr, 0L, 0L)
      namesRE <- FL$namesRE
      z <- FL$Design
      nrand <- length(z)
      q <- rep(0, nrand)
      for (i in 1:nrand) q[i] <- dim(z[[i]])[2]
      z<-zz<-z[[1]]
   } else {
      z <- NULL
      nrand <- 1
      q <- rep(0, nrand)
      for (i in 1:nrand) q[i] <- 0
   }
  if (!is.null(MeanModel[8][[1]])) {
    formulaLambda<-MeanModel[8][[1]]
    fr_lambda <- HGLMFrames(mc, formulaLambda,contrast=NULL)
    namesX_lambda <- names(fr_lambda$fixef)
    namesY_lambda <- names(fr_lambda$mf)[1]
    y_lambda <- matrix(fr_lambda$Y, length(fr_lambda$Y), 1)
    x_lambda <- fr_lambda$X
    n_lambda<-nrow(x_lambda)
    p_lambda<-ncol(x_lambda)
    random_lambda<-findbars(formulaLambda)
    if (!is.null(random_lambda)) {
      FL_lambda <- HGLMFactorList(formulaLambda, fr_lambda, 0L, 0L)
      namesRE_lambda <- FL_lambda$namesRE
      z_lambda <- FL_lambda$Design
      nrand_lambda <- length(z_lambda)
      q_lambda <- rep(0, nrand_lambda)
      for (i in 1:nrand_lambda) q_lambda[i] <- dim(z_lambda[[i]])[2]
      z_lambda<-zz_lambda<-z_lambda[[1]]
   } 
  } else {
      z_lambda <- NULL
      nrand_lambda <- 1
      p_lambda <-1 
      q_lambda <- rep(0, nrand_lambda)
      namesX_lambda <- "(intercept)"
      for (i in 1:nrand_lambda) q_lambda[i] <- 0
      RespLink_lambda<-"log"
   }
    if (DispersionModel[3][[1]]=="constant") DispersionModel[3][[1]]<-phi~1
    formulaDisp<-DispersionModel[3][[1]]
    fr_disp <- HGLMFrames(mc, formulaDisp,contrast=NULL)
    namesX_disp <- names(fr_disp$fixef)
    namesY_disp <- names(fr_disp$mf)[1]
    y_disp <- matrix(fr_disp$Y, length(fr_disp$Y), 1)
    x_disp <- fr_disp$X
    namesX_disp <- names(fr_disp$fixef)
    namesY_disp <- names(fr_disp$mf)[1]
    n_disp<-nrow(x_disp)
    p_disp<-ncol(x_disp)
    random_dispersion<-findbars(formulaDisp)
    if (!is.null(random_dispersion)) {
      FL_disp <- HGLMFactorList(formulaDisp, fr_disp, 0L, 0L)
      namesRE_disp <- FL_disp$namesRE
      z_disp <- FL_disp$Design
      nrand_disp <- length(z_disp)
      q_disp <- rep(0, nrand_disp)
      for (i in 1:nrand_disp) q_disp[i] <- dim(z_disp[[i]])[2]
      z_disp<-zz_disp<-z_disp[[1]]
   } else {
      z_disp <- NULL
      nrand_disp <- 1
      q_disp <- rep(0, nrand_disp)
      for (i in 1:nrand_disp) q_disp[i] <- 0
   }
    convergence1<-1
    convergence2<-1
    convergence3<-convergence1+convergence2
    max_iter<-1
    inv_disp<-matrix(1,n,1)
    if (RespDist=="poisson" || RespDist=="binomail") PhiFix<-1
    if (is.null(PhiFix)) old_disp_est<-y_disp*1
    else old_disp_est<-y_disp*PhiFix
    RespLink<-MeanModel[2][[1]]
    Offset<-MeanModel[5][[1]]
    if (is.null(Offset)) off<- matrix(0, n,1)
##############################################################
######### GLM estimates for mu  : initail value       #####################
##############################################################
    if (RespDist=="gaussian") resglm<-glm(y~x-1,family=gaussian(link=RespLink),weight=inv_disp,offset=Offset)
    if (RespDist=="poisson") resglm<-glm(y~x-1,family=poisson(link=RespLink),weight=inv_disp,offset=Offset)
    if (RespDist=="binomial") resglm<-glm(y~x-1,family=binomial(link=RespLink),weight=inv_disp,offset=Offset)
    if (RespDist=="gamma") resglm<-glm(y~x-1,family=Gamma(link=RespLink),weight=inv_disp,offset=Offset)
    beta_mu<-matrix(0,p,1)
    beta_mu[1:p,1]<-c(resglm$coefficients)[1:p]
    if (q[1]>0) {
       qcum <- cumsum(c(0, q))
       v_h<-matrix(0,qcum[nrand+1],1)
       if (nrand>1) {
          RandDist1<-MeanModel[4][[1]]
          RandDist<-RandDist1[1]
       } else RandDist<-MeanModel[4][[1]]
       if (RandDist=="gaussian") u_h <- v_h
       if (RandDist=="gamma") u_h <-exp(v_h)
       if (RandDist=="inverse-gamma") u_h <-exp(v_h)
       if (RandDist=="beta") u_h <-1/(1+exp(-v_h))
       oq<-matrix(1,qcum[nrand+1],1)
       if (is.null(LamFix)) temp6<-0.5
       else temp6<-LamFix
       lambda<-matrix(temp6,qcum[nrand+1],1)
       old_lambda_est<-lambda
       alpha_h <- rep(temp6, nrand)
    }
    if (q_disp[1]>0) {
       qcum_disp <- cumsum(c(0, q_disp))
       v_h_disp<-matrix(0,qcum_disp[nrand+1],1)
       RandDist_disp<-DispersionModel[4][[1]]
       if (RandDist=="gaussian") u_h <- v_h
       if (RandDist=="gamma") u_h <-exp(v_h)
       if (RandDist=="inverse-gamma") u_h <-exp(v_h)
       oq_disp<-matrix(1,qcum_disp[nrand+1],1)
       temp7<-exp(-3.40)
       lambda_disp<-matrix(temp7,qcum_disp[nrand+1],1)
       alpha_h_disp <- rep(temp7, nrand_disp)
    }
    if (nrand>1) {
        II<-diag(rep(1,n))
        z<-cbind(z,II)
    }
while (convergence3>convergence && max_iter<=Maxiter ) {
##############################################################
######### GLM estimates for mu  : initail value       #####################
##############################################################
    if (q[1]==0) {
       if (RespDist=="gaussian") resglm<-glm(y~x-1,family=gaussian(link=RespLink),weight=inv_disp,offset=Offset)
       if (RespDist=="poisson") resglm<-glm(y~x-1,family=poisson(link=RespLink),weight=inv_disp,offset=Offset)
       if (RespDist=="binomial") resglm<-glm(y~x-1,family=binomial(link=RespLink),weight=inv_disp,offset=Offset)
       if (RespDist=="gamma") resglm<-glm(y~x-1,family=Gamma(link=RespLink),weight=inv_disp,offset=Offset)
       beta_mu[1:p,1]<-c(resglm$coefficients)[1:p]
       eta_mu <- off + x %*% beta_mu
    } 
##############################################################
######### HGLM estimates for mu          #####################
##############################################################
    if (q[1]==0) Iter_mean<-1
    if (q[1]>0) Iter_mean<-5

  for (j in 1:Iter_mean) {
    if (q[1]>0) eta_mu <- off + x %*% beta_mu + z %*% v_h
    if (RespLink=="identity") {
        mu <- eta_mu
        detadmu <- (abs(mu)+1)/(abs(mu)+1)
    }
    if (RespLink=="log") {
        mu <- exp(eta_mu)
        detadmu <- 1/mu
    }
    if (RespLink=="logit") {
        mu <- 1/(1+exp(-eta_mu))
        detadmu <- 1/(mu*(1-mu))
    }
    if (RespLink=="probit") {
        mu <- pnorm(eta_mu)
        detadmu <- 1/dnorm(eta_mu)
    }
    if (RespLink=="cloglog") {
        mu <- 1-exp(-exp(eta_mu))
        detadmu <- 1/exp(-exp(eta_mu))
    }
    if (RespDist=="gaussian") Vmu<-(abs(mu)+1)/(abs(mu)+1)
    if (RespDist=="poisson") Vmu<-mu
    if (RespDist=="binomial") Vmu<-mu*(1-mu)
    if (RespDist=="gamma") Vmu<-mu^2
    dmudeta<-1/detadmu
    temp4<-dmudeta^2 /(old_disp_est*Vmu)
    W1<-diag(as.vector(temp4))
    z1<-eta_mu+(y-mu)*detadmu-off
##############################################################
############# random effect  #################################
##############################################################
  if(q[1]>0) {
    beta_h<-beta_mu
    I<-diag(rep(1,qcum[nrand+1]))
    W2<-diag(1/as.vector(lambda))
    c_v_h<-1.0
    iter_v<-1
    Sig<- z %*% solve(W2) %*% t(z) +solve(W1)
    invSig<-solve(Sig)
    eta <- off + x %*% beta_h + z %*% v_h
    if (RespLink=="identity") {
        mu <- eta
        detadmu <- (abs(mu)+1)/(abs(mu)+1)
    }
    if (RespLink=="log") {
        mu <- exp(eta)
        detadmu <- 1/mu
    }
    if (RespLink=="logit") {
        mu <- 1/(1+exp(-eta))
        detadmu <- 1/(mu*(1-mu))
    }
    if (RespLink=="probit") {
        mu <- pnorm(eta)
        detadmu <- 1/dnorm(eta)
    }
    if (RespLink=="cloglog") {
        mu <- 1-exp(-exp(eta))
        detadmu <- 1/exp(-exp(eta))
    }
    if (RespDist=="gaussian") Vmu<-(abs(mu)+1)/(abs(mu)+1)
    if (RespDist=="poisson") Vmu<-mu
    if (RespDist=="binomial") Vmu<-mu*(1-mu)
    if (RespDist=="gamma") Vmu<-mu^2
    dmudeta<-1/detadmu
    temp4<-dmudeta^2 /(old_disp_est*Vmu)
    W1<-diag(as.vector(temp4))
    z1<-eta+(y-mu)*detadmu-off
    lambda<-matrix(1,qcum[nrand+1],1)
    for (i in 1:nrand) {
       index1<-qcum[i]+1
       lambda[index1:qcum[i+1]]<-alpha_h[i]
    } 
    if (RespDist=="poisson") {
        if (RandDist=="gaussian") {
            dhdv<-t(z)%*%(y-mu)-W2%*%v_h
            d2hdv2<--t(z)%*%W1%*%z-W2
        }
        if (RandDist=="gamma") {
            dhdv<-t(z)%*%(y-mu)+1/lambda-exp(v_h)/lambda
            temp5<-exp(v_h)/lambda
            W2<-diag(as.vector(temp5))
            d2hdv2<--t(z)%*%W1%*%z-W2
        }
    }
    if (RespDist=="gaussian") {
        if (RandDist=="gaussian") {
            dhdv<-t(z)%*%W1%*%(detadmu*(y-mu))-W2%*%v_h
            d2hdv2<--t(z)%*%W1%*%z-W2
        }
    }
    if (RespDist=="binomial") {
        if (RandDist=="gaussian") {
            dhdv<-t(z)%*%W1%*%(detadmu*(y-mu))-W2%*%v_h
            d2hdv2<--t(z)%*%W1%*%z-W2
        }
    }
    if (RespDist=="gamma") {
        if (RandDist=="gaussian") {
            dhdv<-t(z)%*%W1%*%(detadmu*(y-mu))-W2%*%v_h
            d2hdv2<--t(z)%*%W1%*%z-W2
        }
        if (RandDist=="inverse-gamma") {
            dhdv<-t(z)%*%W1%*%(detadmu*(y-mu))-(1+1/lambda)+exp(-v_h)/lambda
            temp5<-exp(-v_h)/lambda
            W2<-diag(as.vector(temp5))
            d2hdv2<--t(z)%*%W1%*%z-W2
        }
    }
    v_h_old<-v_h
    v_h<-v_h-solve(d2hdv2)%*%dhdv
    c_v_h<-sum(abs(as.vector(v_h_old)-as.vector(v_h)))
    iter_v<-iter_v+1
    if (RandDist=="gaussian") u_h <- v_h
    if (RandDist=="gamma") u_h <-exp(v_h)
    if (RandDist=="inverse-gamma") u_h <-exp(v_h)
    if (RandDist=="beta") u_h <-1/(1+exp(-v_h))
##############################################################
########## 1st order adjusted term for mean ##################
##############################################################
    a<-matrix(0,n,1)
    if (q[1]>0 && mord==1 && RespDist!="gamma") {
    T<-t(cbind(t(z),I))
##    Null<-matrix(0,n,n)
##    W<-matrix(0,(2*n),(2*n))
##    W[c(1:n),]<-cbind(W1,Null)
##    W[c((n+1):(2*n)),]<-cbind(Null,W2)   
    Null1<-matrix(0,n,qcum[nrand+1])
    Null2<-matrix(0,qcum[nrand+1],n)
    W<-matrix(0,n+qcum[nrand+1],n+qcum[nrand+1])
    W[c(1:n),]<-cbind(W1,Null1)
    W[c((n+1):(n+qcum[nrand+1])),]<-cbind(Null2,W2)   
    P<-T%*%solve(t(T)%*%W%*%T)%*%t(T)%*%W
    K1<--z%*%solve(t(T)%*%W%*%T)%*%t(z)
    K2<--solve(t(T)%*%W%*%T)
    d1<-rep(0,n)
    d2<-rep(0,n)
    d3<-rep(0,n)
    for (i in 1:n){
        d1[i]<-P[i,i]*detadmu[i]
        d2[i]<-0
        for (qq in 1:n){
            d2[i]<-d2[i]+P[qq,qq]*K1[qq,i]
        }
        if (RandDist=="gaussian") d3[i]<-0
    }
    d<-d1+d2+d3
    s<-d*dmudeta/2
    a<-(solve(W1)+z%*%solve(W2)%*%t(z))%*%W1%*%(s*detadmu)
    }
    beta_h_old<-beta_h
######################################################################
############# mean parameters (beta) #################################
######################################################################
    beta_h<-solve(t(x)%*%invSig%*%x)%*%(t(x)%*%invSig%*%(z1-a))
    se_beta<-sqrt(abs(diag(solve(t(x)%*%invSig%*%x))))
    beta_mu<-beta_h
############################################################## 
  }
}
##############################################################
######### Dispersion Estimates for phi #####################
##############################################################
    if (q[1]==0) {
        diag<-glm.diag(resglm)
        leverage<-diag$h
    }
    if (RespDist=="gaussian") deviance_residual<-(y-mu)^2
    if (RespDist=="poisson") {
       y_zero<-1*(y==0)
       deviance_residual<-2*y_zero*mu+(1-y_zero)*2*((y+0.00001)*log((y+0.00001)/mu)-(y+0.00001-mu))
    }
    if (RespDist=="binomial") deviance_residual<-(1*(y==0))*2*log(1/(1-mu))+(1*(y==1))*2*log(1/mu)
    if (RespDist=="gamma") deviance_residual<-2*(-log(y/mu)+(y-mu)/mu)
    if (q[1]>0) {
       OO1<-matrix(0,qcum[nrand+1],p)
       Null1<-matrix(0,n,qcum[nrand+1])
       Null2<-matrix(0,qcum[nrand+1],n)
       TT<-rbind(cbind(x,z),cbind(OO1,I))
       WW<-matrix(0,n+qcum[nrand+1],n+qcum[nrand+1])
       WW[c(1:n),]<-cbind(W1,Null1)
       WW[c((n+1):(n+qcum[nrand+1])),]<-cbind(Null2,W2)   
       PP<-TT%*%solve(t(TT)%*%WW%*%TT)%*%t(TT)%*%WW
       leverage<-rep(0,n)
       for (kk in 1:n) {
            leverage[kk]<-PP[kk,kk]
          if (leverage[kk]>0.99) leverage[kk]<-0.99
       }
    }
    resp_disp<-deviance_residual/abs(1-leverage)
    RespLink_disp<-DispersionModel[2][[1]]
    Offset_disp<-DispersionModel[5][[1]]
    weight_disp<-abs(1-leverage)/2
##############################################################
######### GLM fit for phi #####################
##############################################################
  if (is.null(PhiFix)) {
    if (q_disp[1]==0) {
      if (RespDist=="gaussian" || RespDist=="gamma") {
       resglm_disp<-glm(resp_disp~x_disp-1,family=Gamma(link=RespLink_disp),weight=weight_disp,offset=Offset_disp)
       inv_disp<-1/resglm_disp$fitted.values
       disp_est<-1/inv_disp
       convergence1<-sum(abs(disp_est-old_disp_est))
       old_disp_est<-disp_est
      }
    }
##############################################################
######### HGLM fit for phi #####################
##############################################################
    if (q_disp[1]>0) {
       RandDist_disp<-DispersionModel[4][[1]]
       disp_rand<-FL_disp$Subject[[1]]
       DataMain1<-list(resp_disp,x_disp,disp_rand)
       reshglm_disp<-HGLMREML.h(resp_disp~x_disp-1+(1|disp_rand),DataMain=DataMain1,Offset=Offset_disp,RespDist="gamma",
                                RespLink=RespLink_disp,RandDist=RandDist_disp,Maxiter=5)
       disp_est<-reshglm_disp[9][[1]]
       inv_disp<-1/reshglm_disp[9][[1]]
       convergence1<-sum(abs(disp_est-old_disp_est))
       old_disp_est<-disp_est
    }
  } else convergence1<-0
    if (q[1]>0) {
       z_dimension<-rep(0,nrand)
       for (i in 1:nrand) z_dimension[i]<-qcum[i+1]-qcum[i]
       psi<-matrix(0,qcum[nrand+1],1)
       for (i in 1:nrand) {
          if (RandDist=="gaussian") {
              psi<-psi+0
              resp_lambda<-u_h^2
          }
          if (RandDist=="gamma") {
              psi<-psi+1
              resp_lambda<-2*(1-log(u_h)-(1-u_h))
          }    
          if (RandDist=="beta") {
              psi<-psi+0.5
              resp_lambda<-2*(0.5*log(0.5/u_h)+(1-0.5)*log((1-0.5)/(1-u_h)))
          }
          if (RandDist=="inverse-gamma") {
              psi<-psi+1
              resp_lambda<-2*(log(u_h)+(1-u_h)/u_h)
              resp_lambda<-(resp_lambda>0)*resp_lambda+(resp_lambda<=0)*0.0001
          }
       }
    }
##############################################################
######### GLM fit for lambda            #####################
##############################################################
  if (is.null(LamFix)) {
    if (q[1]>0 && q_lambda[1]==0) {
       x_lambda<-matrix(0,qcum[nrand+1],nrand)
       for (i in 1:nrand) {
          if (i==1) x_lambda[1:q[i],i]<-1
          else {
             temp16<-qcum[i]+1
             x_lambda[temp16:qcum[i+1],i]<-1
          }
       }
       resglm_lambda<-glm(resp_lambda~x_lambda-1,family=Gamma(link=RespLink_lambda))
       lambda<-resglm_lambda$fitted.values
       lambda_est<-lambda
       convergence2<-sum(abs(lambda_est-old_lambda_est))
       old_lambda_est<-lambda_est
    } else convergence2<-0
##############################################################
######### HGLM fit for lambda            #####################
##############################################################
    if (q[1]>0 && q_lambda[1]>0) {
       x_lambda<-matrix(0,qcum[nrand+1],nrand)
       for (i in 1:nrand) {
          if (i==1) x_lambda[1:q[i],i]<-1
          else {
             temp16<-qcum[i]+1
             x_lambda[temp16:qcum[i+1],i]<-1
          }
       }
       RespLink_lambda<-MeanModel[7][[1]]
       resglm_lambda<-glm(resp_lambda~x_lambda-1,family=Gamma(link=RespLink_lambda))
       lambda<-resglm_lambda$fitted.values
       lambda_est<-lambda
       RandDist_lambda<-MeanModel[9][[1]]
       RespLink_lambda<-MeanModel[7][[1]]
       x_lambda<-matrix(1,q_lambda[1],1)
       lambda_rand<-c(1:q_lambda[1])
       resp_lambda1<-resp_lambda[1:q_lambda[1]]
       resp_lambda<-resp_lambda1
       DataMain2<-list(resp_lambda,x_lambda,lambda_rand)
       reshglm_lambda<-HGLMREML.h(resp_lambda~x_lambda-1+(1|lambda_rand),DataMain=DataMain2,RespDist="gamma",
                                RespLink=RespLink_lambda,RandDist=RandDist_lambda,Maxiter=5)
       lambda_est1<-reshglm_lambda[9][[1]]
       nnn<-nrow(lambda_est1)
       lambda[1:nnn]<-lambda_est1[1:nnn,1]
       lambda_est<-lambda
       convergence2<-sum(abs(lambda_est-old_lambda_est))
       old_lambda_est<-lambda_est
    } else convergence2<-0
  } else convergence2<-0
    convergence3<-convergence1+convergence2
    print_i<-max_iter
    print_err<-convergence3
    names(print_i) <- "iteration : "
    print(print_i)
    names(print_err) <- "convergence : "
    print(print_err)
    max_iter<-max_iter+1
}
    if (RespDist=="gaussian") mean_residual<-sign(y-mu)*sqrt(deviance_residual)*sqrt(inv_disp)/sqrt(1-leverage)
    if (RespDist=="poisson") mean_residual<-sign(y-mu)*sqrt(deviance_residual)/sqrt((1-leverage))
    if (RespDist=="binomial") mean_residual<-sign(y-mu)*sqrt(deviance_residual)/sqrt((1-leverage))
    if (RespDist=="gamma") mean_residual<-sign(y-mu)*sqrt(deviance_residual)*sqrt(inv_disp)/(sqrt(1-leverage))
    md<-RespDist
    names(md)<-"Distribution of Main Response : "
    print(md)
    print("Estimates from the model(mu)")
    print(formulaMean)
    print(RespLink)
    if (q[1]==0) {
        res1<-summary(resglm)
        beta_h<-beta_mu
        temp14<-p+1
        temp15<-2*p
        se_beta<-res1$coefficients[temp14:temp15]
        z_beta<-beta_h/se_beta
        pval <- 2 * pnorm(abs(z_beta), lower.tail = FALSE)
        beta_coeff<-cbind(beta_h,se_beta,z_beta)
        colnames(beta_coeff) <- c("Estimate", "Std. Error", "t-value")
        rownames(beta_coeff) <- namesX
        print(beta_coeff,4)
    }
    if (q[1]>0 && q_lambda[1]==0) {
        z_beta<-beta_h/se_beta
        beta_coeff<-cbind(beta_h,se_beta,z_beta)
        colnames(beta_coeff) <- c("Estimate", "Std. Error", "t-value")
        rownames(beta_coeff) <- namesX
        print(beta_coeff,4)
        print("Estimates for logarithm of lambda=var(u_mu)")
        print(MeanModel[4][[1]])
        res3<-summary(resglm_lambda,dispersion=2)
        p_lambda<-nrand
        lambda_h<-res3$coefficients[1:p_lambda]
        temp11<-p_lambda+1
        temp12<-2*p_lambda
        lambda_se<-res3$coefficients[temp11:temp12]
        z_lambda<-lambda_h/lambda_se
        lambda_coeff<-cbind(lambda_h,lambda_se)
        colnames(lambda_coeff) <- c("Estimate", "Std. Error")
        rownames(lambda_coeff) <- namesRE
        print(lambda_coeff,4)
    }        
    if (q_lambda[1]>0) {
        z_beta<-beta_h/se_beta
        beta_coeff<-cbind(beta_h,se_beta,z_beta)
        colnames(beta_coeff) <- c("Estimate", "Std. Error", "t-value")
        rownames(beta_coeff) <- namesX
        print(beta_coeff,4)
        print("Estimates from the model(lambda=var(u_mu))")
        print(formulaLambda)
        print(RandDist_lambda)
        res5<-reshglm_lambda
        temp9<-p_lambda+1
        temp10<-2*p_lambda
        beta_lambda<-res5[2][[1]]
        se_lambda<-res5[3][[1]]
        res3<-summary(resglm_lambda,dispersion=2)
        if (nrand==1) {
           lambda_coeff<-cbind(beta_lambda,se_lambda)
           colnames(lambda_coeff) <- c("Estimate", "Std. Error")
           rownames(lambda_coeff) <- namesX_lambda
        }
        if (nrand>1) {
           lambda_h<-res3$coefficients[1:nrand]
           temp11<-nrand+1
           temp12<-2*nrand
           lambda_se<-res3$coefficients[temp11:temp12]
           z_lambda<-lambda_h/lambda_se
           lambda_coeff<-cbind(lambda_h,lambda_se)
           colnames(lambda_coeff) <- c("Estimate", "Std. Error")
           rownames(lambda_coeff) <- namesRE
        }
        print(lambda_coeff,4)
        print("Estimates for logarithm of alpha=var(u_lambda)")
        beta_alpha<-log(res5[4][[1]])
        se_alpha<-res5[6][[1]]/res5[4][[1]]^2
        alpha_coeff<-cbind(beta_alpha,se_alpha[1,1])
        colnames(alpha_coeff) <- c("Estimate", "Std. Error")
        rownames(alpha_coeff) <- namesRE_lambda
        print(alpha_coeff,4)
    }
    if (is.null(PhiFix) && q_disp[1]==0) {
       if (RespDist=="gaussian" || RespDist=="gamma") {
           print("Estimates from the model(phi)")
           print(formulaDisp)
           print(RespLink_disp)
           res2<-summary(resglm_disp)
           temp9<-p_disp+1
           temp10<-2*p_disp
           beta_phi<-res2$coefficients[1:p_disp]
           se_phi<-res2$coefficients[temp9:temp10]
           phi_coeff<-cbind(beta_phi,se_phi)
           colnames(phi_coeff) <- c("Estimate", "Std. Error")
           rownames(phi_coeff) <- namesX_disp
           print(phi_coeff,4)
       }
    }
    if (is.null(PhiFix) && q_disp[1]>0) {
       if (RespDist=="gaussian" || RespDist=="gamma") {
           print("Estimates from the model(phi)")
           print(formulaDisp)
           print(RespLink_disp)
           res4<-reshglm_disp
           temp9<-p_disp+1
           temp10<-2*p_disp
           beta_phi<-res4[2][[1]]
           se_phi<-res4[3][[1]]
           phi_coeff<-cbind(beta_phi,se_phi)
           colnames(phi_coeff) <- c("Estimate", "Std. Error")
           rownames(phi_coeff) <- namesX_disp
           print(phi_coeff,4)
           print("Estimates for logarithm of tau=var(u_phi)")
           beta_tau<-log(res4[4][[1]])
           se_tau<-res4[6][[1]]/res4[4][[1]]^2
           tau_coeff<-cbind(beta_tau,se_tau[1,1])
           colnames(tau_coeff) <- c("Estimate", "Std. Error")
           rownames(tau_coeff) <- namesRE_disp
           print(tau_coeff,4)
       }
    }
    res<-list(mean_residual,mu)
    return(res)
}

HGLMFrames<-function (mc, formula, contrasts, vnms = character(0)) 
{
    mf <- mc
    m <- match(c("DataMain", "weights", "na.action", "offset"), 
        names(mf), 0)
    mf <- mf[c(1, m)]
    frame.form <- subbars(formula)
    if (length(vnms) > 0) 
        frame.form[[3]] <- substitute(foo + bar, list(foo = parse(text = paste(vnms, 
            collapse = " + "))[[1]], bar = frame.form[[3]]))
    fixed.form <- nobars(formula)
    if (inherits(fixed.form, "name")) 
        fixed.form <- substitute(foo ~ 1, list(foo = fixed.form))
    environment(fixed.form) <- environment(frame.form) <- environment(formula)
    mf$formula <- frame.form
    mf$drop.unused.levels <- TRUE
    mf[[1]] <- as.name("model.frame")
    names(mf)[2] <- "data"
    fe <- mf
    mf <- eval(mf, parent.frame(2))
    fe$formula <- fixed.form
    fe <- eval(fe, parent.frame(2))
    fe
    Y <- model.response(mf, "any")
    if (length(dim(Y)) == 1) {
        nm <- rownames(Y)
        dim(Y) <- NULL
        if (!is.null(nm)) 
            names(Y) <- nm
    }
    mt <- attr(fe, "terms")
    X <- if (!is.empty.model(mt)) 
        model.matrix(mt, mf, contrasts)
    else matrix(, NROW(Y), 0)
    storage.mode(X) <- "double"
    fixef <- numeric(ncol(X))
    names(fixef) <- colnames(X)
    dimnames(X) <- NULL
    wts <- model.weights(mf)
    if (is.null(wts)) 
        wts <- numeric(0)
    off <- model.offset(mf)
    if (is.null(off)) 
        off <- numeric(0)
    if (any(wts <= 0)) 
        stop(gettextf("negative weights or weights of zero are not allowed"))
    if (length(off) && length(off) != NROW(Y)) 
        stop(gettextf("number of offsets is %d should equal %d (number of observations)", 
            length(off), NROW(Y)))
    attr(mf, "terms") <- mt
    list(Y = Y, X = X, wts = as.double(wts), off = as.double(off), 
        mf = mf, fixef = fixef)
}

subbars <- function (term) 
{
    if (is.name(term) || !is.language(term)) 
        return(term)
    if (length(term) == 2) {
        term[[2]] <- subbars(term[[2]])
        return(term)
    }
    stopifnot(length(term) >= 3)
    if (is.call(term) && term[[1]] == as.name("|")) 
        term[[1]] <- as.name("+")
    for (j in 2:length(term)) term[[j]] <- subbars(term[[j]])
    term
}

nobars <- function (term) 
{
    if (!("|" %in% all.names(term))) 
        return(term)
    if (is.call(term) && term[[1]] == as.name("|")) 
        return(NULL)
    if (length(term) == 2) {
        nb <- nobars(term[[2]])
        if (is.null(nb)) 
            return(NULL)
        term[[2]] <- nb
        return(term)
    }
    nb2 <- nobars(term[[2]])
    nb3 <- nobars(term[[3]])
    if (is.null(nb2)) 
        return(nb3)
    if (is.null(nb3)) 
        return(nb2)
    term[[2]] <- nb2
    term[[3]] <- nb3
    term
}

expandSlash <- function (bb) 
{
    if (!is.list(bb)) 
        return(expandSlash(list(bb)))
    unlist(lapply(bb, function(x) {
        if (length(x) > 2 && is.list(trms <- slashTerms(x[[3]]))) 
            return(lapply(unlist(makeInteraction(trms)), function(trm) substitute(foo | 
                bar, list(foo = x[[2]], bar = trm))))
        x
    }))
}

findbars <- function (term) 
{
    if (is.name(term) || !is.language(term)) 
        return(NULL)
    if (term[[1]] == as.name("(")) 
        return(findbars(term[[2]]))
    if (!is.call(term)) 
        stop("term must be of class call")
    if (term[[1]] == as.name("|")) 
        return(term)
    if (length(term) == 2) 
        return(findbars(term[[2]]))
    c(findbars(term[[2]]), findbars(term[[3]]))
}

findplus <- function (term) 
{
    if (is.numeric(term)) 
        return(0)
    if (!is.language(term)) 
        return(NULL)
    if (length(term) == 1) 
        return(0)
    if (term[[1]] == as.name("|")) 
        return(findplus(term[[2]]))
    if (!is.call(term)) 
        stop("term must be of class call")
    if (term[[1]] == as.name("+")) 
        return(1)
    if (term[[1]] == as.name("-")) 
        return(-1)
}

slashTerms <- function (x) 
{
    if (!("/" %in% all.names(x))) 
        return(x)
    if (x[[1]] != as.name("/")) 
        stop("unparseable formula for grouping factor")
    list(slashTerms(x[[2]]), slashTerms(x[[3]]))
}

HGLMFactorList <- function (formula, fr, rmInt, drop) 
{
    mf <- fr$mf
    bars <- expandSlash(findbars(formula[[3]]))
    for (i in 1:length(bars)) {
        checkcorr <- findplus(bars[[i]])
        if (checkcorr == 1) 
            stop("Correlated random effects are not currently allowed in the HGLM routines")
        if (checkcorr == -1) 
            stop("You do not need to specify '-1' for no intercept it is done be default")
    }
    if (!length(bars)) 
        stop("No random effects terms specified in formula")
    names(bars) <- unlist(lapply(bars, function(x) deparse(x[[3]])))
    fl <- lapply(bars, function(x) {
        ff <- eval(substitute(as.factor(fac)[, drop = TRUE], 
            list(fac = x[[3]])), mf)
        im <- as(ff, "sparseMatrix")
        if (!isTRUE(validObject(im, test = TRUE))) 
            stop("invalid conditioning factor in random effect: ", 
                format(x[[3]]))
        if (is.name(x[[2]])) {
            tempexp <- paste("~", as.character(x[[2]]), "-1")
            tempexp <- as.formula(tempexp)[[2]]
        }
        else tempexp <- x[[2]]
        mm <- model.matrix(eval(substitute(~expr, list(expr = tempexp))), 
            mf)
        if (rmInt) {
            if (is.na(icol <- match("(Intercept)", colnames(mm)))) 
                break
            if (ncol(mm) < 2) 
                stop("lhs of a random-effects term cannot be an intercept only")
            mm <- mm[, -icol, drop = FALSE]
        }
        ans <- list(f = ff, A = do.call(rBind, lapply(seq_len(ncol(mm)), 
            function(j) im)), Zt = do.call(rBind, lapply(seq_len(ncol(mm)), 
            function(j) {
                im@x <- mm[, j]
                im
            })), ST = matrix(0, ncol(mm), ncol(mm), dimnames = list(colnames(mm), 
            colnames(mm))))
        if (drop) {
            ans$A@x <- rep(0, length(ans$A@x))
            ans$Zt <- drop0(ans$Zt)
        }
        ans
    })
    Design <- list(0)
    Subject <- list(0)
    for (i in 1:length(fl)) {
        Subject[[i]] <- as.factor(fl[[i]]$f)
        tempmat <- fl[[i]]$Zt
        tempmat <- as.matrix(t(tempmat))
        Design[[i]] <- tempmat
    }
    list(Design = Design, Subject = Subject, namesRE = names(bars))
}

HGLMREML.h <-function(formulaMain,DataMain,Offset=NULL,RespDist="gaussian",RespLink="identity",
RandDist="gaussian",mord=0,dord=1,spatial=NULL,Neighbor=NULL,Maxiter=200,Iter_mean=10,convergence=10^(-6),
Init_lam=0.25,Init_rho=0.174,ODEst=FALSE,tolerance=1,Init_phi=1,contrasts=NULL){
    require(Matrix)
    require(numDeriv)
    require(boot)
    mc <- match.call()
    fr <- HGLMFrames(mc, formulaMain, contrasts)
    namesX <- names(fr$fixef)
    namesY <- names(fr$mf)[1]
    FL <- HGLMFactorList(formulaMain, fr, 0L, 0L)
    namesRE <- FL$namesRE
    y <- matrix(fr$Y, length(fr$Y), 1)
    x <- fr$X
    z <- FL$Design
    n<-nrow(x)
    p<-ncol(x)
    nrand <- length(z)
    q <- rep(0, nrand)
    for (i in 1:nrand) q[i] <- dim(z[[i]])[2]
    z<-zz<-z[[1]]
    if (spatial=="IAR" && !is.null(Neighbor)) {
          nn<-nrow(Neighbor)
          no<-matrix(0,nn,nn)
          for (i in 1:nn) no[i,i]<-sum(Neighbor[i,])
          sp1<-(no-Neighbor)
          index4<-nn-1
          s_ <-svd(sp1,nu=index4,nv=index4)
          uuu<-matrix(0,nn,index4)
          ddd<-matrix(0,index4,index4)
          for ( i in 1:index4) ddd[i,i]<-sqrt(1/s_$d[i])
          for (i in 1:nn){
             for (j in 1:index4){
             uuu[i,j]<-s_$u[i,j]
          }
          }
          LLL<-uuu %*% ddd
          z<-z%*%LLL
          for (i in 1:nrand) q[i]<-index4
###          print(LLL)
    }
##############################################################
######### initial values : GLM estimates #####################
##############################################################
    dord<-1
    phi <- rep(Init_phi,n)
    beta_h<-matrix(0,p,1)
    qcum <- cumsum(c(0, q))
    v_h<-matrix(0,qcum[nrand+1],1)
    if (RandDist=="gaussian") u_h <- v_h
    if (RandDist=="gamma") u_h <-exp(v_h)
    alpha_h <- rep(0, nrand)
    for (i in 1:nrand) alpha_h[i] <- Init_lam
    if (RespDist=="gaussian") resglm<-glm(y~x-1,family=gaussian(link=RespLink),offset=Offset)
    if (RespDist=="poisson") resglm<-glm(y~x-1,family=poisson(link=RespLink),offset=Offset)
    if (RespDist=="binomial") resglm<-glm(y~x-1,family=binomial(link=RespLink),offset=Offset)
    if (RespDist=="gamma") resglm<-glm(y~x-1,family=Gamma(link=RespLink),offset=Offset)
    alpha<-1
    se_alpha<-1
    if (RespDist=="nb") {
        resglm<-glm.nb(y~x-1,offset(Offset))
        alpha<-resglm[[24]]
        se_alpha<-resglm[[25]]
        tolerance<-1
    }
    beta_h[1:p,1]<-c(resglm$coefficients)[1:p]
    if (is.null(Offset)) off<- matrix(0, n,1)
    else off<- Offset
    if (spatial=="MRF" && !is.null(Neighbor)) rho<-Init_rho
    else rho<-0
convergence1<-1
max_iter<-1
while (convergence1>convergence && max_iter<=Maxiter ) {
for(k in 1:Iter_mean) {
    eta <- off + x %*% beta_h + z %*% v_h
    if (RespLink=="identity") {
        mu <- eta
        detadmu <- (abs(mu)+1)/(abs(mu)+1)
    }
    if (RespLink=="log") {
        mu <- exp(eta)
        detadmu <- 1/mu
    }
    if (RespLink=="logit") {
        mu <- 1/(1+exp(-eta))
        detadmu <- 1/(mu*(1-mu))
    }
    if (RespDist=="gaussian") Vmu<-(abs(mu)+1)/(abs(mu)+1)
    if (RespDist=="poisson") Vmu<-mu
    if (RespDist=="nb") Vmu<-mu*(1+mu/alpha)
##    if (RespDist=="nb") Vmu<-mu
    if (RespDist=="binomial") Vmu<-mu*(1-mu)
    if (RespDist=="gamma") Vmu<-mu^2
    dmudeta<-1/detadmu
    temp4<-dmudeta^2 /(phi*Vmu)
    W1<-diag(as.vector(temp4))
    z1<-eta+(y-mu)*detadmu-off
    oq<-matrix(1,qcum[nrand+1],1)
    lambda<-matrix(1,qcum[nrand+1],1)
    for (i in 1:nrand) {
       index1<-qcum[i]+1
       lambda[index1:qcum[i+1]]<-alpha_h[i]
    } 
    I<-diag(rep(1,qcum[nrand+1]))
    if (spatial=="MRF" && !is.null(Neighbor)) {
        pW2<-(I-rho*Neighbor)
        W2<-pW2/as.vector(lambda)
    } else {
        pW2<-I
        W2<-diag(1/as.vector(lambda))
    }
##############################################################
############# random effect  #################################
##############################################################
    c_v_h<-1.0
    iter_v<-1
    Sig<- z %*% solve(W2) %*% t(z) +solve(W1)
    invSig<-solve(Sig)
    eta <- off + x %*% beta_h + z %*% v_h
    if (RespLink=="identity") {
        mu <- eta
        detadmu <- (abs(mu)+1)/(abs(mu)+1)
    }
    if (RespLink=="log") {
        mu <- exp(eta)
        detadmu <- 1/mu
    }
    if (RespLink=="logit") {
        mu <- 1/(1+exp(-eta))
        detadmu <- 1/(mu*(1-mu))
    }
    if (RespDist=="gaussian") Vmu<-(abs(mu)+1)/(abs(mu)+1)
    if (RespDist=="poisson") Vmu<-mu
    if (RespDist=="nb") Vmu<-mu*(1+mu/alpha)
##    if (RespDist=="nb") Vmu<-mu
    if (RespDist=="binomial") Vmu<-mu*(1-mu)
    if (RespDist=="gamma") Vmu<-mu^2
    dmudeta<-1/detadmu
    temp4<-dmudeta^2 /(phi*Vmu)
    W1<-diag(as.vector(temp4))
    z1<-eta+(y-mu)*detadmu-off
    lambda<-matrix(1,qcum[nrand+1],1)
    for (i in 1:nrand) {
       index1<-qcum[i]+1
       lambda[index1:qcum[i+1]]<-alpha_h[i]
    } 
    I<-diag(rep(1,qcum[nrand+1]))
    if (RespDist=="poisson") {
        if (RandDist=="gaussian") {
            dhdv<-t(z)%*%W1%*%(detadmu*(y-mu))-W2%*%v_h
##          dhdv<-t(z)%*%(y-mu)-W2%*%v_h
            d2hdv2<--t(z)%*%W1%*%z-W2
        }
    }
    if (RespDist=="nb") {
        if (RandDist=="gaussian") {
            dhdv<-t(z)%*%W1%*%(detadmu*(y-mu))-W2%*%v_h
##          dhdv<-t(z)%*%(y-mu)-W2%*%v_h
            d2hdv2<--t(z)%*%W1%*%z-W2
        }
    }
    if (RespDist=="gaussian") {
        if (RandDist=="gaussian") {
            dhdv<-t(z)%*%W1%*%(detadmu*(y-mu))-W2%*%v_h
            d2hdv2<--t(z)%*%W1%*%z-W2
        }
    }
    if (RespDist=="binomial") {
        if (RandDist=="gaussian") {
            dhdv<-t(z)%*%W1%*%(detadmu*(y-mu))-W2%*%v_h
            d2hdv2<--t(z)%*%W1%*%z-W2
        }
    }
    if (RespDist=="gamma") {
        if (RandDist=="gaussian") {
            dhdv<-t(z)%*%W1%*%(detadmu*(y-mu))-W2%*%v_h
            d2hdv2<--t(z)%*%W1%*%z-W2
        }
        if (RandDist=="inverse-gamma") {
            dhdv<-t(z)%*%W1%*%(detadmu*(y-mu))-(1+1/lambda)+exp(-v_h)/lambda
            temp5<-exp(-v_h)/lambda
            W2<-diag(as.vector(temp5))
            d2hdv2<--t(z)%*%W1%*%z-W2
        }
    }
    v_h_old<-v_h
    v_h<-v_h-solve(d2hdv2)%*%dhdv
    c_v_h<-sum(abs(as.vector(v_h_old)-as.vector(v_h)))
    iter_v<-iter_v+1
##    }
##############################################################
########## 1st order adjusted term for mean ##################
##############################################################
    eta <- off + x %*% beta_h + z %*% v_h
    if (RespLink=="identity") {
        mu <- eta
        detadmu <- (abs(mu)+1)/(abs(mu)+1)
    }
    if (RespLink=="log") {
        mu <- exp(eta)
        detadmu <- 1/mu
    }
    if (RespLink=="logit") {
        mu <- 1/(1+exp(-eta))
        detadmu <- 1/(mu*(1-mu))
    }
    if (RespDist=="gaussian") Vmu<-(abs(mu)+1)/(abs(mu)+1)
    if (RespDist=="poisson") Vmu<-mu
    if (RespDist=="nb") Vmu<-mu*(1+mu/alpha)
##    if (RespDist=="nb") Vmu<-mu
    if (RespDist=="binomial") Vmu<-mu*(1-mu)
    if (RespDist=="gamma") Vmu<-mu^2
    dmudeta<-1/detadmu
    temp4<-dmudeta^2 /(phi*Vmu)
    W1<-diag(as.vector(temp4))
    z1<-eta+(y-mu)*detadmu-off
    Sig<- z %*% solve(W2) %*% t(z) +solve(W1)
    invSig<-solve(Sig)
    if (mord==0) a<-matrix(0,n,1)
    if (mord==1) {
    T<-t(cbind(t(z),I))
##    Null<-matrix(0,n,n)
##    W<-matrix(0,(2*n),(2*n))
##    W[c(1:n),]<-cbind(W1,Null)
##    W[c((n+1):(2*n)),]<-cbind(Null,W2)   
    Null1<-matrix(0,n,qcum[nrand+1])
    Null2<-matrix(0,qcum[nrand+1],n)
    W<-matrix(0,n+qcum[nrand+1],n+qcum[nrand+1])
    W[c(1:n),]<-cbind(W1,Null1)
    W[c((n+1):(n+qcum[nrand+1])),]<-cbind(Null2,W2)   
    P<-T%*%solve(t(T)%*%W%*%T)%*%t(T)%*%W
    K1<--z%*%solve(t(T)%*%W%*%T)%*%t(z)
    K2<--solve(t(T)%*%W%*%T)
    d1<-rep(0,n)
    d2<-rep(0,n)
    d3<-rep(0,n)
    for (i in 1:n){
        d1[i]<-P[i,i]*detadmu[i]
        d2[i]<-0
        for (qq in 1:n){
            d2[i]<-d2[i]+P[qq,qq]*K1[qq,i]
        }
        if (RandDist=="gaussian") d3[i]<-0
    }
    d<-d1+d2+d3
    s<-d*dmudeta/2
    a<-(solve(W1)+z%*%solve(W2)%*%t(z))%*%W1%*%(s*detadmu)
    }
    beta_h_old<-beta_h
######################################################################
############# mean parameters (beta) #################################
######################################################################
    beta_h<-solve(t(x)%*%invSig%*%x)%*%(t(x)%*%invSig%*%(z1-a))
    se_beta<-sqrt(abs(diag(solve(t(x)%*%invSig%*%x))))
############################################################## 
}
###############################################################
############# dispersion parameters ###########################
###############################################################

##############################################################
######### Estimates for lambda and rho #####################
##############################################################
    v_w<-v_h
    if (RespDist=="nb") {
        eta1 <- off + x %*% beta_h
        mu1 <- exp(eta1)
##        mu<-mu1
        v_w<-log(y+alpha)-log(mu+alpha)
        mu2 <- exp(off + x %*% beta_h + z %*% v_h + z %*% v_w)
        mu3 <- exp(off + x %*% beta_h + z %*% v_h)
        mu<-mu1
    }
    if (RespDist=="nb") {
        res_alpha<-theta.ml(y,mu1,limit=50)
        alpha<-res_alpha[[1]]
        se_alpha<-attr(res_alpha,"SE")
    }
##    if (RespDist=="nb") {
##        Vmu<-mu
##        dmudeta<-mu
##        temp4<-dmudeta^2 /(phi*Vmu)
##        W1<-diag(as.vector(temp4))
##     }
##    print(alpha)
    v<-v_h
    Q<-invSig-invSig%*%x%*%solve(t(x)%*%invSig%*%x)%*%t(x)%*%invSig
    lam<-alpha_h[1]
#### 1: lam(variance component) , 2: rho
    if (spatial=="MRF" && !is.null(Neighbor)) {
        pW2<-(I-rho*Neighbor)
        W2<-pW2/as.vector(lambda)
    } else {
        rho<-0
        pW2<-I
        W2<-diag(1/as.vector(lambda))
    }
    dREMLdlam<-c(0,0)
    dREML1dlam<-c(0,0)
    dREML2dlam<-c(0,0)
    d2REMLd2lam<-matrix(0,2,2)

    dW2dlam<--W2/lam
    if (spatial=="MRF" && !is.null(Neighbor)) dW2drho<-(-Neighbor)/lam
    else dW2drho<-0

    dSig1dlam<-solve(pW2)
    if (spatial=="MRF" && !is.null(Neighbor)) dSig1drho<--solve(W2)%*%dW2drho%*%solve(W2)
    else dSig1drho<-0

    dvdlam<-solve(t(z)%*%W1%*%z+W2)%*%(-dW2dlam)%*%v
    if (spatial=="MRF" && !is.null(Neighbor)) dvdrho<-solve(t(z)%*%W1%*%z+W2)%*%(-dW2drho)%*%v
    else dvdrho<-0
###    if (ODEst==TRUE) dvdrho<-dvdrho*0

    if (RespDist=="gaussian") kkk<-0*mu
    if (RespDist=="poisson") kkk<-mu
    if (RespDist=="nb") kkk<-(1+2*alpha*mu)*mu
    if (RespDist=="nb") kkk<-mu
    if (RespDist=="binomial") kkk<-(1-2*mu)*dmudeta
    if (RespDist=="gamma") kkk<-0*mu
    dW1dlam<-diag(as.vector(kkk*(z%*%dvdlam)))
    if (spatial=="MRF" && !is.null(Neighbor)) dW1drho<-diag(as.vector(kkk*(z%*%dvdrho)))
    else dW1drho<-0

    dSig2dlam<--solve(W1)%*%dW1dlam%*%solve(W1)
    if (spatial=="MRF" && !is.null(Neighbor)) dSig2drho<--solve(W1)%*%dW1drho%*%solve(W1)
    else dSig2drho<-0

    dSigdlam<-z%*%dSig1dlam%*%t(z)+dSig2dlam
    if (spatial=="MRF" && !is.null(Neighbor)) dSigdrho<-z%*%dSig1drho%*%t(z)+dSig2drho
    else  dSigdrho<-0

    dterm1dlam<--t(v)%*%(dW2dlam)%*%v/2
    if (spatial=="MRF" && !is.null(Neighbor)) dterm1drho<--t(v)%*%(dW2drho)%*%v/2
    else dterm1drho<-0

    if (RespDist=="poisson") dW1dv<-W1
    if (RespDist=="nb") dW1dv<-diag(as.vector(kkk))
    if (RespDist=="nb") dW1dv<-W1
    if (RespDist=="gaussian") dW1dv<-diag(as.vector(kkk))
    if (RespDist=="binomial") dW1dv<-diag(as.vector(kkk))
    if (RespDist=="gamma") dW1dv<-diag(as.vector(kkk))
    dterm2dv<-y-mu-z%*%W2%*%v-1/2*(1/diag(W1))*diag(dW1dv)

    dREMLdlam[1]<--t(v)%*%dW2dlam%*%v/2-t(dvdlam)%*%W2%*%v-0.5*sum(diag(Q%*%dSigdlam))+t(dvdlam)%*%t(z)%*%W1%*%((y-mu)*detadmu)-0.5*sum(diag(solve(W1)%*%dW1dlam))
    if (spatial=="MRF" && !is.null(Neighbor)) {
        dREMLdlam[2]<-t(dvdrho)%*%t(z)%*%W1%*%((y-mu)*detadmu)-0.5*sum(diag(solve(W1)%*%dW1drho))-t(dvdrho)%*%W2%*%v-t(v)%*%dW2drho%*%v/2 -0.5*sum(diag(Q%*%dSigdrho))
        if (ODEst==TRUE) dREMLdlam[2]<--0.5*sum(diag(solve(W1)%*%dW1drho))-t(dvdrho)%*%W2%*%v-t(v)%*%dW2drho%*%v/2 -0.5*sum(diag(Q%*%dSigdrho))
    }
    d2W2dlam2<-2*W2/lam^2
    d2W2drho2<-matrix(0,q,q)
    if (spatial=="MRF" && !is.null(Neighbor)) d2W2dlamrho<-Neighbor/lam
    d2vdlam2<-solve(t(z)%*%W1%*%z+W2)%*%(-dW2dlam%*%dvdlam-d2W2dlam2%*%v)

    if (spatial=="MRF" && !is.null(Neighbor)) dvdrho<-solve(t(z)%*%W1%*%z+W2)%*%(-dW2drho)%*%v
    if (spatial=="MRF" && !is.null(Neighbor)) d2vdrho2<-solve(t(z)%*%W1%*%z+W2)%*%(-dW2drho%*%dvdrho-d2W2drho2%*%v)

    H<-t(z)%*%W1%*%z+W2
    dHdlam<-dW2dlam
    if (spatial=="MRF" && !is.null(Neighbor)) dHdrho<-dW2drho
    d2Hdlam2<-d2W2dlam2
    if (spatial=="MRF" && !is.null(Neighbor)) d2Hdrho2<-d2W2drho2
    if (spatial=="MRF" && !is.null(Neighbor)) d2Hdlamrho<-d2W2dlamrho

    d2REMLd2lam[1,1]<--0.5*t(v)%*%d2W2dlam2%*%v-0.5*sum(diag(solve(W2)%*%dW2dlam%*%solve(W2)%*%dW2dlam))+0.5*sum(diag(solve(W2)%*%d2W2dlam2))+0.5*sum(diag(solve(H)%*%dHdlam%*%solve(H)%*%dHdlam))-0.5*sum(diag(solve(H)%*%d2Hdlam2)) 
    if (spatial=="MRF" && !is.null(Neighbor)) d2REMLd2lam[1,2]<--0.5*t(v)%*%d2W2dlamrho%*%v-0.5*sum(diag(solve(W2)%*%dW2dlam%*%solve(W2)%*%dW2drho))+0.5*sum(diag(solve(W2)%*%d2W2dlamrho))+0.5*sum(diag(solve(H)%*%dHdlam%*%solve(H)%*%dHdrho))-0.5*sum(diag(solve(H)%*%d2Hdlamrho)) 
    if (spatial=="MRF" && !is.null(Neighbor)) d2REMLd2lam[2,1]<-d2REMLd2lam[1,2] 
    if (spatial=="MRF" && !is.null(Neighbor)) d2REMLd2lam[2,2]<-0-0.5*sum(diag(solve(W2)%*%dW2drho%*%solve(W2)%*%dW2drho))+0.5*sum(diag(solve(W2)%*%d2W2drho2))+0.5*sum(diag(solve(H)%*%dHdrho%*%solve(H)%*%dHdrho))-0.5*sum(diag(solve(H)%*%d2Hdrho2))  

    clam<-c(lam,rho)
    old_clam<-clam

    if (spatial=="MRF" && !is.null(Neighbor)) {
        clam<-clam-solve(d2REMLd2lam)%*%dREMLdlam/tolerance
        if (clam[1]<0) clam[1]<-0.015
##          print(clam)
##        print(dREMLdlam)
##        print(d2REMLd2lam)
##        if (clam[2]>1) clam[2]<- 0.9999
##        if (clam[2]< -1) clam[2]<- -0.9999
    }
    else clam[1]<-clam[1]-dREMLdlam[1]/d2REMLd2lam[1,1]
    convergence1<-sum(abs(clam-old_clam))
    lam<-clam[1]
    rho<-clam[2]
    alpha_h[1]<-lam
    max_iter<-max_iter+1
    print_i<-max_iter
    print_err<-convergence1
    names(print_i) <- "iteration : "
##  print(print_i)
    names(print_err) <- "convergence : "
    for (i in 1:nrand) {
       index1<-qcum[i]+1
       lambda[index1:qcum[i+1]]<-alpha_h[i]
    } 
    I<-diag(rep(1,qcum[nrand+1]))
    if (spatial=="MRF" && !is.null(Neighbor)) {
        pW2<-(I-rho*Neighbor)
        W2<-pW2/as.vector(lambda)
    } else {
        rho<-0
        pW2<-I
        W2<-diag(1/as.vector(lambda))
    }

###################################################################################
######### Dispersion Estimates for phi for Poisson and binomail ###################
###################################################################################
  if (ODEst == TRUE) {
      old_disp_est <- phi
      if (RespDist=="poisson") {
         y_zero<-1*(y==0)
         deviance_residual<-(2*y_zero*mu+(1-y_zero)*2*((y+0.00001)*log((y+0.00001)/mu)-(y+0.00001-mu)))/phi
      }
      if (RespDist=="binomial") deviance_residual<-(1*(y==0))*2*log(1/(1-mu))+(1*(y==1))*2*log(1/mu)
      OO1<-matrix(0,qcum[nrand+1],p)
      Null1<-matrix(0,n,qcum[nrand+1])
      Null2<-matrix(0,qcum[nrand+1],n)
      TT<-rbind(cbind(x,z),cbind(OO1,I))
      WW<-matrix(0,n+qcum[nrand+1],n+qcum[nrand+1])
      WW[c(1:n),]<-cbind(W1,Null1)
      WW[c((n+1):(n+qcum[nrand+1])),]<-cbind(Null2,W2)   
      PP<-TT%*%solve(t(TT)%*%WW%*%TT)%*%t(TT)%*%WW
      leverage<-rep(0,n)
      for (kk in 1:n) leverage[kk]<-PP[kk,kk]
      resp_disp<-deviance_residual/(1-leverage)
      weight_disp<-(1-leverage)/2
##############################################################
######### GLM fit for phi #####################
##############################################################
      resglm_disp<-glm(resp_disp~1,family=Gamma(link="log"),weight=weight_disp)
      inv_disp<-1/resglm_disp$fitted.values
      disp_est<-resglm_disp$fitted.values
      phi<-disp_est
    if (RespDist == "poisson") {
        dhdphi<- sum(-1/phi+mu/phi^2+y*log(phi)/phi^2-y/phi^2+digamma(y/phi+1)*y/phi^2)
        d2hdphi<- sum(1/phi^2-2*mu/phi^3-2*y*log(phi)/phi^3+y/phi^3+2*y/phi^3-trigamma(y/phi+1)*y^2/phi^4-digamma(y/phi+1)*2*y/phi^3)
    }
##    phi_temp<-phi[1]-dhdphi/d2hdphi/10
##    phi<-rep(phi_temp,n)
##    disp_est<-phi
##    print(phi[1])
    convergence2<-sum(abs(disp_est-old_disp_est))
    old_disp_est<-disp_est
  }
    if (RespDist=="gaussian") {
        temp5<- dmudeta^2 /(Vmu)
        dW1dphi<-diag(-as.vector(temp5)/phi^2)
        dvdphi<-solve(t(z)%*%W1%*%z+W2)%*%(-t(z)%*%dW1dphi%*%(y-mu))
###        dvdphi<-0*dvdphi
        dSigdphi<-diag(as.vector(temp5))
        dW2dphi<-0*dW2dlam
        d2W2dphi2<-0*d2W2dlam2
        H<-t(z)%*%W1%*%z+W2
        HX<-t(x)%*%W1%*%x
        HXZ<-t(x)%*%W1%*%z
        dHdphi<-t(z)%*%dW1dphi%*%z
        dHXdphi<-t(x)%*%dW1dphi%*%x
        dHXZdphi<-t(x)%*%dW1dphi%*%z
        Hp<-rbind(cbind(HX,HXZ),cbind(t(HXZ),H))
        dHpdphi<-rbind(cbind(dHXdphi,dHXZdphi),cbind(t(dHXZdphi),dHdphi))
        d2W1dphi2<-diag(2*as.vector(temp5)/phi^3)
        d2Hdphi2<-t(z)%*%d2W1dphi2%*%z
        d2HXdphi2<-t(x)%*%d2W1dphi2%*%x
        d2HXZdphi2<-t(x)%*%d2W1dphi2%*%z
        d2Hpdphi2<-rbind(cbind(d2HXdphi2,d2HXZdphi2),cbind(t(d2HXZdphi2),d2Hdphi2))
        dREMLdphi<--t(v)%*%dW2dphi%*%v/2-t(dvdphi)%*%W2%*%v-0.5*sum(diag(Q%*%dSigdphi))+t(dvdphi)%*%t(z)%*%W1%*%((y-mu)*detadmu)+sum(0.5*(y-mu)^2/phi^2)
###            -0.5*sum(diag(solve(W1)%*%dW1dphi))
###        d2REMLd2phi<--0.5*t(v)%*%d2W2dphi2%*%v-0.5*sum(diag(solve(W2)%*%dW2dphi%*%solve(W2)%*%dW2dphi))+0.5*sum(diag(solve(W2)%*%d2W2dphi2))-sum((y-mu)^2/phi^3)+sum(0.5/phi^2)+0.5*sum(diag(solve(H)%*%dHdphi%*%solve(H)%*%dHdphi))-0.5*sum(diag(solve(H)%*%d2Hdphi2)) 
###        d2REMLd2phi<--sum((y-mu)^2/phi^3)+sum(0.5/phi^2)-sum((p+q)*0.5/(n*phi^2))
###        print(dREMLdphi)
###        print(d2REMLd2phi)
###        d2REMLd2phi<--sum((y-mu)^2/phi^3)+sum(0.5/phi^2)+0.5*sum(diag(solve(H)%*%dHdphi%*%solve(H)%*%dHdphi))-0.5*sum(diag(solve(H)%*%d2Hdphi2))+0.5*sum(diag(solve(HX)%*%dHXdphi%*%solve(HX)%*%dHXdphi))-0.5*sum(diag(solve(HX)%*%d2HXdphi2)) 
###        d2REMLd2phi<--sum((y-mu)^2/phi^3)+sum(0.5/phi^2)+0.5*sum(diag(solve(Hp)%*%dHpdphi%*%solve(Hp)%*%dHpdphi)) 
        d2REMLd2phi<--sum((y-mu)^2/phi^3)+sum(0.5/phi^2)+0.5*sum(diag(solve(Hp)%*%dHpdphi%*%solve(Hp)%*%dHpdphi))-0.5*sum(diag(solve(Hp)%*%d2Hpdphi2))
        oldphi1<-phi[1]
        phi1<-phi[1]+dREMLdphi/abs(d2REMLd2phi)
        phi <- rep(phi1,n)
        convergence2<-sum(abs(phi[1]-oldphi1))
        convergence1<-convergence1+convergence2
        print_err<-print_err+convergence2
###        print(phi[1])
    }
    if (RespDist=="gamma") {
        temp5<- dmudeta^2 /(Vmu)
        dW1dphi<-diag(-as.vector(temp5)/phi^2)
        dvdphi<-solve(t(z)%*%W1%*%z+W2)%*%(-t(z)%*%dW1dphi%*%(y-mu))
###        dvdphi<-0*dvdphi
        dSigdphi<-diag(as.vector(temp5))
        dW2dphi<-0*dW2dlam
        d2W2dphi2<-0*d2W2dlam2
        H<-t(z)%*%W1%*%z+W2
        HX<-t(x)%*%W1%*%x
        HXZ<-t(x)%*%W1%*%z
        dHdphi<-t(z)%*%dW1dphi%*%z
        dHXdphi<-t(x)%*%dW1dphi%*%x
        dHXZdphi<-t(x)%*%dW1dphi%*%z
        Hp<-rbind(cbind(HX,HXZ),cbind(t(HXZ),H))
        dHpdphi<-rbind(cbind(dHXdphi,dHXZdphi),cbind(t(dHXZdphi),dHdphi))
        d2W1dphi2<-diag(2*as.vector(temp5)/phi^3)
        d2Hdphi2<-t(z)%*%d2W1dphi2%*%z
        d2HXdphi2<-t(x)%*%d2W1dphi2%*%x
        d2HXZdphi2<-t(x)%*%d2W1dphi2%*%z
        d2Hpdphi2<-rbind(cbind(d2HXdphi2,d2HXZdphi2),cbind(t(d2HXZdphi2),d2Hdphi2))
###        d2HXdphi2<-0*t(x)%*%dW1dphi%*%x
###        dREMLdphi<-sum(-log(y)/phi^2+y/(phi^2*mu)+log(phi)/phi^2-1/phi^2+log(mu)/phi^2+digamma(1/phi)/phi^2)-0.5*sum(diag(solve(H)%*%dHdphi))-0.5*sum(diag(solve(HX)%*%dHXdphi))
        dREMLdphi<-sum(-log(y)/phi^2+y/(phi^2*mu)+log(phi)/phi^2-1/phi^2+log(mu)/phi^2+digamma(1/phi)/phi^2)-0.5*sum(diag(solve(Hp)%*%dHpdphi))
###        d2REMLd2phi<-sum(2*log(y)/phi^3-2*y/(phi^3*mu)-2*log(phi)/phi^3+3/phi^3-log(mu)/phi^3-2*digamma(1/phi)/phi^3-trigamma(1/phi)/phi^4)+0.5*sum(diag(solve(H)%*%dHdphi%*%solve(H)%*%dHdphi))-0.5*sum(diag(solve(H)%*%d2Hdphi2))+0.5*sum(diag(solve(HX)%*%dHXdphi%*%solve(HX)%*%dHXdphi))
        d2REMLd2phi<-sum(2*log(y)/phi^3-2*y/(phi^3*mu)-2*log(phi)/phi^3+3/phi^3-2*log(mu)/phi^3-2*digamma(1/phi)/phi^3-trigamma(1/phi)/phi^4)+0.5*sum(diag(solve(Hp)%*%dHpdphi%*%solve(Hp)%*%dHpdphi))-0.5*sum(diag(solve(Hp)%*%d2Hpdphi2))
        oldphi1<-phi[1]
        phi1<-phi[1]+dREMLdphi/abs(d2REMLd2phi)
        phi <- rep(phi1,n)
        convergence2<-sum(abs(phi[1]-oldphi1))
        convergence1<-convergence1+convergence2
        print_err<-print_err+convergence2
    }
       if (RespDist=="nb") {
          convergence1<-convergence1/100
          mu<-mu3
       }  
##     print(convergence1)
}
###############################################################
############# se for dispersion estimates######################
###############################################################
    X<-x
    p<-ncol(X)
    O1<-matrix(0,p,p)
    O2<-matrix(0,p,qcum[nrand+1])
    if (spatial=="MRF" && !is.null(Neighbor)) infoterm<-matrix(0,2,2)
    else infoterm<-matrix(0,2,2) 
    d2hlikedlam2<-n/(2*lam^2)-t(v)%*%pW2%*%v/lam^3
    A<-rbind(cbind((t(X)%*%W1%*%X),(t(X)%*%W1%*%z%*%I)),cbind((t(I)%*%t(z)%*%W1%*%X),H))
    dAdlam<-rbind(cbind(O1,O2),cbind(t(O2),dHdlam))
    d2Adlam2<-rbind(cbind(O1,O2),cbind(t(O2),d2Hdlam2))
    d2hlikedlamdv<-pW2%*%v/lam^2
    dAdv_dvdlam<-rbind(cbind((t(X)%*%(dW1dv%*%diag(as.vector(z%*%dvdlam)))%*%X),(t(X)%*%(dW1dv%*%diag(as.vector(z%*%dvdlam)))%*%z%*%I)),
                 cbind((t(I)%*%t(z)%*%(dW1dv%*%diag(as.vector(z%*%dvdlam)))%*%X),(t(I)%*%t(z)%*%(dW1dv%*%diag(as.vector(z%*%dvdlam)))%*%z%*%I)))
    dAdv_d2vdlam2<-rbind(cbind((t(X)%*%(dW1dv%*%diag(as.vector(z%*%d2vdlam2)))%*%X),(t(X)%*%(dW1dv%*%diag(as.vector(z%*%d2vdlam2)))%*%z%*%I)),
                 cbind((t(I)%*%t(z)%*%(dW1dv%*%diag(as.vector(z%*%d2vdlam2)))%*%X),(t(I)%*%t(z)%*%(dW1dv%*%diag(as.vector(z%*%d2vdlam2)))%*%z%*%I)))
    if (spatial=="MRF" && !is.null(Neighbor))  {
        d2hlikedrho2<--1/2*sum(diag(solve(pW2)%*%Neighbor%*%solve(pW2)%*%Neighbor))
        d2hlikedrhodlam<--t(v)%*%Neighbor%*%v/(2*lam^2)
        d2vdrhodlam<--solve(H)%*%dHdrho%*%solve(H)%*%(pW2%*%v)/lam^2+solve(H)%*%(-Neighbor%*%v)/lam^2
        dAdrho<-rbind(cbind(O1,O2),cbind(t(O2),dHdrho))
        d2Adrho2<-rbind(cbind(O1,O2),cbind(t(O2),d2Hdrho2))
        d2Adrhodlam<-rbind(cbind(O1,O2),cbind(t(O2),d2Hdlamrho))
        d2hlikedrhodv<--Neighbor%*%v/lam
        dAdv_dvdrho<-rbind(cbind((t(X)%*%(dW1dv%*%diag(as.vector(z%*%dvdrho)))%*%X),(t(X)%*%(dW1dv%*%diag(as.vector(z%*%dvdrho)))%*%z%*%I)),cbind((t(I)%*%t(z)%*%(dW1dv%*%diag(as.vector(z%*%dvdrho)))%*%X),(t(I)%*%t(z)%*%(dW1dv%*%diag(as.vector(z%*%dvdrho)))%*%z%*%I)))
        dAdv_d2vdrho2<-rbind(cbind((t(X)%*%(dW1dv%*%diag(as.vector(z%*%d2vdrho2)))%*%X),(t(X)%*%(dW1dv%*%diag(as.vector(z%*%d2vdrho2)))%*%z%*%I)),cbind((t(I)%*%t(z)%*%(dW1dv%*%diag(as.vector(z%*%d2vdrho2)))%*%X),(t(I)%*%t(z)%*%(dW1dv%*%diag(as.vector(z%*%d2vdrho2)))%*%z%*%I)))
        dAdv_d2vdrhodlam<-rbind(cbind((t(X)%*%(dW1dv%*%diag(as.vector(z%*%d2vdrhodlam)))%*%X),(t(X)%*%(dW1dv%*%diag(as.vector(z%*%d2vdrhodlam)))%*%z%*%I)),cbind((t(I)%*%t(z)%*%(dW1dv%*%diag(as.vector(z%*%d2vdrhodlam)))%*%X),(t(I)%*%t(z)%*%(dW1dv%*%diag(as.vector(z%*%d2vdrhodlam)))%*%z%*%I)))
   }

    tinfoterm1<-d2hlikedlam2+1/2*sum(diag(solve(A)%*%dAdlam%*%solve(A)%*%dAdlam))-1/2*sum(diag(solve(A)%*%d2Adlam2))
    tinfoterm2<-sum(as.vector(d2hlikedlamdv*dvdlam))+1/2*sum(diag(solve(A)%*%(dAdv_dvdlam)%*%solve(A)%*%dAdlam))
    tinfoterm3<-tinfoterm2-1/2*sum(diag(solve(A)%*%dAdv_d2vdlam2))
    tinfoterm4<-t(dvdlam)%*%(-H)%*%dvdlam+1/2*sum(diag(solve(A)%*%dAdv_dvdlam%*%solve(A)%*%dAdv_dvdlam))

    infoterm[1,1]<-tinfoterm1+tinfoterm2+tinfoterm3+tinfoterm4
    if (spatial=="MRF" && !is.null(Neighbor))  {    
         rinfoterm1<-d2hlikedrho2+1/2*sum(diag(solve(A)%*%dAdrho%*%solve(A)%*%dAdrho))-1/2*sum(diag(solve(A)%*%d2Adrho2))
         rinfoterm2<-sum(as.vector(d2hlikedrhodv*dvdrho))+1/2*sum(diag(solve(A)%*%(dAdv_dvdrho)%*%solve(A)%*%dAdrho))
         rinfoterm3<-rinfoterm2-1/2*sum(diag(solve(A)%*%dAdv_d2vdrho2))
         rinfoterm4<-t(dvdrho)%*%(-H)%*%dvdrho+1/2*sum(diag(solve(A)%*%dAdv_dvdrho%*%solve(A)%*%dAdv_dvdrho))
         infoterm[2,2]<-rinfoterm1+rinfoterm2+rinfoterm3+rinfoterm4
    trinfoterm1<-d2hlikedrhodlam+1/2*sum(diag(solve(A)%*%dAdrho%*%solve(A)%*%dAdlam))-1/2*sum(diag(solve(A)%*%d2Adrhodlam))
    trinfoterm2<-sum(as.vector(d2hlikedlamdv*dvdrho))+1/2*sum(diag(solve(A)%*%(dAdv_dvdrho)%*%solve(A)%*%dAdlam))
    trinfoterm3_1<-sum(as.vector(d2hlikedrhodv*dvdlam))+1/2*sum(diag(solve(A)%*%(dAdv_dvdlam)%*%solve(A)%*%dAdrho))
    trinfoterm3<-trinfoterm3_1-1/2*sum(diag(solve(A)%*%dAdv_d2vdrho2))
    trinfoterm4<-t(dvdrho)%*%(-H)%*%dvdlam+1/2*sum(diag(solve(A)%*%dAdv_dvdrho%*%solve(A)%*%dAdv_dvdlam))
    infoterm[1,2]<-infoterm[2,1]<-trinfoterm1+trinfoterm2+trinfoterm3+trinfoterm4
    }
    clam_se<-matrix(0,2,1)
    if (spatial=="MRF" && !is.null(Neighbor)) {
         temp4<-sqrt(abs(diag(solve(-infoterm))))
         for (i in 1:2) clam_se[i,1]<-temp4[i]
    }
    else clam_se[1,1]<-sqrt(abs(-1/infoterm[1,1]))
###############################################################
############# likelihood estimates ############################
###############################################################
    pi<-3.14159265359
    d2hdv2<--t(z)%*%W1%*%z-W2
    H<-t(z)%*%W1%*%z+W2
    A<-rbind(cbind((t(X)%*%W1%*%X),(t(X)%*%W1%*%z%*%I)),cbind((t(I)%*%t(z)%*%W1%*%X),H))
    if (RespDist=="gaussian") hlikeli<-sum(-0.5*(y-mu)*(y-mu)/phi-0.5*log(2*pi*phi))
    if (RespDist=="poisson") hlikeli<-sum(y*log(mu)-mu-lgamma(y+1))
    if (ODEst==TRUE && RespDist=="poisson") {
          hlikeli<-sum(-log(phi)-mu/phi+(y/phi)*log(mu/phi)-lgamma(y/phi+1))
          y_zero<-1*(y==0)
          hlikeli<-hlikeli+0.5*sum(y_zero*log(phi))         
          hlikeli<-sum(-0.5*log(phi)-mu/phi-y+y*log(y+0.00001)-lgamma(y+1)+y/phi*(1+log(mu))-y/phi*log(y+0.00001))
    }
    if (RespDist=="nb")  hlikeli<-sum(y*log(mu2)-mu2-lgamma(y+1))+sum(alpha*v_w+alpha*log(alpha)-alpha*exp(v_w)-lgamma(alpha))
    if (RespDist=="nb")  hlikeli<-sum(lgamma(y+alpha)-lgamma(alpha)-lgamma(y+1)+y*log(mu2)-(y+alpha)*log(mu2+alpha)+alpha*log(alpha))
    if (RespDist=="binomial") hlikeli<-sum(y*log(mu)+(1-y)*log(1-mu))
    if (RespDist=="gamma") hlikeli<-sum(log(y)/phi-log(y)-y/(phi*mu)-log(phi)/phi-log(mu)/phi-lgamma(1/phi))
    AA<-rbind(cbind((t(x)%*%W1%*%x),(t(x)%*%W1%*%z)),cbind((t(z)%*%W1%*%x),(-1*d2hdv2)))
    BB<-rbind(cbind((t(x)%*%W1%*%x),(t(x)%*%W1%*%z)),cbind((t(z)%*%W1%*%x),(t(z)%*%W1%*%z)))
    pd<- sum(diag(solve(AA) %*% BB))    
    caic<--2*hlikeli+2*pd
    cc1<-svd(W2)
    logdet1<-sum(log(abs(1/cc1$d)))
    hlikeli<-hlikeli-0.5*t(v_h)%*%W2%*%v_h+0.5*logdet1-0.5*log(2*pi*nrow(W2))
    cc1<-svd(-d2hdv2)
    logdet1<-sum(log(abs(cc1$d)))
    pvh<-hlikeli-0.5*logdet1+0.5*log(2*pi*nrow(d2hdv2))
    cc1<-svd(A)
    logdet1<-sum(log(abs(cc1$d)))
    pbvh<-hlikeli-0.5*logdet1+0.5*log(2*pi*nrow(A))
    m2h<--2*hlikeli
    m2pvh<--2*pvh
    m2pbvh<--2*pbvh
###############################################################
############# print estimates ###########################
###############################################################
    print(print_i)
    print(print_err)
    z_beta<-beta_h/se_beta
    pval <- 2 * pnorm(abs(z_beta), lower.tail = FALSE)
    beta_coeff<-cbind(beta_h,se_beta,z_beta)
    colnames(beta_coeff) <- c("Estimate", "Std. Error", "t-value")
    rownames(beta_coeff) <- namesX
    print("Estimates from the mean model")    
    print(beta_coeff,4)
    if (RespDist=="gaussian") {    
        print("Estimates from the dispersion model for Phi")    
        se_phi<-sqrt(-1/d2REMLd2phi)
        phi_coeff<-cbind(phi[1],se_phi)
        colnames(phi_coeff) <- c("Estimate", "Std. Error")
        rownames(phi_coeff) <- "phi"
        print(phi_coeff,4)
    }
    if (RespDist=="gamma") {    
        print("Estimates from the dispersion model for Phi")    
        se_phi<-sqrt(-1/d2REMLd2phi)
        phi_coeff<-cbind(phi[1],se_phi)
        colnames(phi_coeff) <- c("Estimate", "Std. Error")
        rownames(phi_coeff) <- "phi"
        print(phi_coeff,4)
    }
    if (ODEst==TRUE) {
        print("Estimates from the dispersion model for Phi")    
##        res2<-summary(resglm_disp)
##        se_phi<-phi[1]*phi[1]*res2$coefficients[2]
        se_phi<-sqrt(abs(-1/d2hdphi))
        phi_coeff<-cbind(phi[1],se_phi)
        colnames(phi_coeff) <- c("Estimate", "Std. Error")
        rownames(phi_coeff) <- "phi"
        print(phi_coeff,4)
    }
    if (RespDist=="nb") {    
        print("Estimates from negative binomail for alpha")    
        alpha_coeff<-cbind(alpha,se_alpha)
        colnames(alpha_coeff) <- c("Estimate", "Std. Error")
        rownames(alpha_coeff) <- "alpha"
        print(alpha_coeff,4)
    }
        if (spatial=="IAR" && !is.null(Neighbor)) print("Estimates from the dispersion model for Lambda in the IAR model")
       else print("Estimates from the dispersion model for Lambda")
    se_lam<-clam_se[1,1]
    z_lam<-lam/se_lam
    lam_coeff<-cbind(lam,se_lam)
    colnames(lam_coeff) <- c("Estimate", "Std. Error")
    rownames(lam_coeff) <- namesRE
    print(lam_coeff,4)
    if (spatial=="MRF" && !is.null(Neighbor)) {
        print("Estimates for rho in the MRF model")
        se_rho<-clam_se[2,1]
        z_rho<-rho/se_rho
        rho_coeff<-cbind(rho,se_rho)
        colnames(rho_coeff) <- c("Estimate", "Std. Error")
        rownames(rho_coeff) <- "rho"
        print(rho_coeff,4)
    }
###############################################################
############# Likelihoods         ###########################
###############################################################
    if (dord<=1) like_value<-cbind(m2h,m2pvh,m2pbvh,caic)
    if (dord<=1) colnames(like_value) <- c("-2*h","-2*p_v(h)","-2p_b,v(h)","cAIC")
    print(like_value)
    if (RespDist=="nb") mu<-mu3
    res<-list(namesX,beta_h,se_beta,lam,rho,clam_se,v_h,like_value,mu)
    return(res)
}

HGLMREML.h.CV <-function(formulaMain,DataMain,Offset=NULL,RespDist="gaussian",RespLink="identity",
RandDist="gaussian",mord=0,dord=1,spatial=NULL,Neighbor=NULL,Maxiter=200,Iter_mean=10,convergence=10^(-6),
Init_lam=0.25,Init_rho=0.174,ODEst=FALSE,tolerance=1,Init_phi=1,contrasts=NULL,testData=NULL){
    require(Matrix)
    require(numDeriv)
    require(boot)
    mc <- match.call()
    fr <- HGLMFrames(mc, formulaMain, contrasts)
    namesX <- names(fr$fixef)
    namesY <- names(fr$mf)[1]
    FL <- HGLMFactorList(formulaMain, fr, 0L, 0L)
    namesRE <- FL$namesRE
    y <- matrix(fr$Y, length(fr$Y), 1)
    x <- fr$X
    z <- FL$Design
    n<-nrow(x)
    p<-ncol(x)
    nrand <- length(z)
    q <- rep(0, nrand)
    for (i in 1:nrand) q[i] <- dim(z[[i]])[2]
    z<-zz<-z[[1]]
    if (spatial=="IAR" && !is.null(Neighbor)) {
          nn<-nrow(Neighbor)
          no<-matrix(0,nn,nn)
          for (i in 1:nn) no[i,i]<-sum(Neighbor[i,])
          sp1<-(no-Neighbor)
          index4<-nn-1
          s_ <-svd(sp1,nu=index4,nv=index4)
          uuu<-matrix(0,nn,index4)
          ddd<-matrix(0,index4,index4)
          for ( i in 1:index4) ddd[i,i]<-sqrt(1/s_$d[i])
          for (i in 1:nn){
             for (j in 1:index4){
             uuu[i,j]<-s_$u[i,j]
          }
          }
          LLL<-uuu %*% ddd
          z<-z%*%LLL
          for (i in 1:nrand) q[i]<-index4
###          print(LLL)
    }
##############################################################
######### initial values : GLM estimates #####################
##############################################################
    dord<-1
    phi <- rep(Init_phi,n)
    beta_h<-matrix(0,p,1)
    qcum <- cumsum(c(0, q))
    v_h<-matrix(0,qcum[nrand+1],1)
    if (RandDist=="gaussian") u_h <- v_h
    if (RandDist=="gamma") u_h <-exp(v_h)
    alpha_h <- rep(0, nrand)
    for (i in 1:nrand) alpha_h[i] <- Init_lam
    if (RespDist=="gaussian") resglm<-glm(y~x-1,family=gaussian(link=RespLink),offset=Offset)
    if (RespDist=="poisson") resglm<-glm(y~x-1,family=poisson(link=RespLink),offset=Offset)
    if (RespDist=="binomial") resglm<-glm(y~x-1,family=binomial(link=RespLink),offset=Offset)
    if (RespDist=="gamma") resglm<-glm(y~x-1,family=Gamma(link=RespLink),offset=Offset)
    alpha<-1
    se_alpha<-1
    if (RespDist=="nb") {
        resglm<-glm.nb(y~x-1,offset(Offset))
        alpha<-resglm[[24]]
        se_alpha<-resglm[[25]]
        if (length(alpha)>1) { 
              alpha<-2
              se_alpha<-NULL
        }
        tolerance<-1
        resglm<-glm(y~x-1,family=poisson(link=RespLink),offset=Offset)
     }
    beta_h[1:p,1]<-c(resglm$coefficients)[1:p]
    if (is.null(Offset)) off<- matrix(0, n,1)
    else off<- Offset
    if (spatial=="MRF" && !is.null(Neighbor)) rho<-Init_rho
    else rho<-0
convergence1<-1
max_iter<-1
while (convergence1>convergence && max_iter<=Maxiter ) {
for(k in 1:Iter_mean) {
    eta <- off + x %*% beta_h + z %*% v_h
    if (RespLink=="identity") {
        mu <- eta
        detadmu <- (abs(mu)+1)/(abs(mu)+1)
    }
    if (RespLink=="log") {
        mu <- exp(eta)
        detadmu <- 1/mu
    }
    if (RespLink=="logit") {
        mu <- 1/(1+exp(-eta))
        detadmu <- 1/(mu*(1-mu))
    }
    if (RespDist=="gaussian") Vmu<-(abs(mu)+1)/(abs(mu)+1)
    if (RespDist=="poisson") Vmu<-mu
    if (RespDist=="nb") Vmu<-mu*(1+mu/alpha)
##    if (RespDist=="nb") Vmu<-mu
    if (RespDist=="binomial") Vmu<-mu*(1-mu)
    if (RespDist=="gamma") Vmu<-mu^2
    dmudeta<-1/detadmu
    temp4<-dmudeta^2 /(phi*Vmu)
    W1<-diag(as.vector(temp4))
    z1<-eta+(y-mu)*detadmu-off
    oq<-matrix(1,qcum[nrand+1],1)
    lambda<-matrix(1,qcum[nrand+1],1)
    for (i in 1:nrand) {
       index1<-qcum[i]+1
       lambda[index1:qcum[i+1]]<-alpha_h[i]
    } 
    I<-diag(rep(1,qcum[nrand+1]))
    if (spatial=="MRF" && !is.null(Neighbor)) {
        pW2<-(I-rho*Neighbor)
        W2<-pW2/as.vector(lambda)
    } else {
        pW2<-I
        W2<-diag(1/as.vector(lambda))
    }
##############################################################
############# random effect  #################################
##############################################################
    c_v_h<-1.0
    iter_v<-1
    Sig<- z %*% solve(W2) %*% t(z) + solve(W1)
    invSig<-solve(Sig)
    eta <- off + x %*% beta_h + z %*% v_h
    if (RespLink=="identity") {
        mu <- eta
        detadmu <- (abs(mu)+1)/(abs(mu)+1)
    }
    if (RespLink=="log") {
        mu <- exp(eta)
        detadmu <- 1/mu
    }
    if (RespLink=="logit") {
        mu <- 1/(1+exp(-eta))
        detadmu <- 1/(mu*(1-mu))
    }
    if (RespDist=="gaussian") Vmu<-(abs(mu)+1)/(abs(mu)+1)
    if (RespDist=="poisson") Vmu<-mu
    if (RespDist=="nb") Vmu<-mu*(1+mu/alpha)
##    if (RespDist=="nb") Vmu<-mu
    if (RespDist=="binomial") Vmu<-mu*(1-mu)
    if (RespDist=="gamma") Vmu<-mu^2
    dmudeta<-1/detadmu
    temp4<-dmudeta^2 /(phi*Vmu)
    W1<-diag(as.vector(temp4))
    z1<-eta+(y-mu)*detadmu-off
    lambda<-matrix(1,qcum[nrand+1],1)
    for (i in 1:nrand) {
       index1<-qcum[i]+1
       lambda[index1:qcum[i+1]]<-alpha_h[i]
    } 
    I<-diag(rep(1,qcum[nrand+1]))
    if (RespDist=="poisson") {
        if (RandDist=="gaussian") {
            dhdv<-t(z)%*%W1%*%(detadmu*(y-mu))-W2%*%v_h
##          dhdv<-t(z)%*%(y-mu)-W2%*%v_h
            d2hdv2<--t(z)%*%W1%*%z-W2
        }
    }
    if (RespDist=="nb") {
        if (RandDist=="gaussian") {
            dhdv<-t(z)%*%W1%*%(detadmu*(y-mu))-W2%*%v_h
##          dhdv<-t(z)%*%(y-mu)-W2%*%v_h
            d2hdv2<--t(z)%*%W1%*%z-W2
        }
    }
    if (RespDist=="gaussian") {
        if (RandDist=="gaussian") {
            dhdv<-t(z)%*%W1%*%(detadmu*(y-mu))-W2%*%v_h
            d2hdv2<--t(z)%*%W1%*%z-W2
        }
    }
    if (RespDist=="binomial") {
        if (RandDist=="gaussian") {
            dhdv<-t(z)%*%W1%*%(detadmu*(y-mu))-W2%*%v_h
            d2hdv2<--t(z)%*%W1%*%z-W2
        }
    }
    if (RespDist=="gamma") {
        if (RandDist=="gaussian") {
            dhdv<-t(z)%*%W1%*%(detadmu*(y-mu))-W2%*%v_h
            d2hdv2<--t(z)%*%W1%*%z-W2
        }
        if (RandDist=="inverse-gamma") {
            dhdv<-t(z)%*%W1%*%(detadmu*(y-mu))-(1+1/lambda)+exp(-v_h)/lambda
            temp5<-exp(-v_h)/lambda
            W2<-diag(as.vector(temp5))
            d2hdv2<--t(z)%*%W1%*%z-W2
        }
    }
    v_h_old<-v_h
    v_h<-v_h-solve(d2hdv2)%*%dhdv
    c_v_h<-sum(abs(as.vector(v_h_old)-as.vector(v_h)))
    iter_v<-iter_v+1
##    }
##############################################################
########## 1st order adjusted term for mean ##################
##############################################################
    eta <- off + x %*% beta_h + z %*% v_h
    if (RespLink=="identity") {
        mu <- eta
        detadmu <- (abs(mu)+1)/(abs(mu)+1)
    }
    if (RespLink=="log") {
        mu <- exp(eta)
        detadmu <- 1/mu
    }
    if (RespLink=="logit") {
        mu <- 1/(1+exp(-eta))
        detadmu <- 1/(mu*(1-mu))
    }
    if (RespDist=="gaussian") Vmu<-(abs(mu)+1)/(abs(mu)+1)
    if (RespDist=="poisson") Vmu<-mu
    if (RespDist=="nb") Vmu<-mu*(1+mu/alpha)
##    if (RespDist=="nb") Vmu<-mu
    if (RespDist=="binomial") Vmu<-mu*(1-mu)
    if (RespDist=="gamma") Vmu<-mu^2
    dmudeta<-1/detadmu
    temp4<-dmudeta^2 /(phi*Vmu)
    W1<-diag(as.vector(temp4))
    z1<-eta+(y-mu)*detadmu-off
    Sig<- z %*% diag(diag(1/W2)) %*% t(z) +solve(W1)
    invSig<-solve(Sig)
    if (mord==0) a<-matrix(0,n,1)
    if (mord==1) {
    T<-t(cbind(t(z),I))
##    Null<-matrix(0,n,n)
##    W<-matrix(0,(2*n),(2*n))
##    W[c(1:n),]<-cbind(W1,Null)
##    W[c((n+1):(2*n)),]<-cbind(Null,W2)   
    Null1<-matrix(0,n,qcum[nrand+1])
    Null2<-matrix(0,qcum[nrand+1],n)
    W<-matrix(0,n+qcum[nrand+1],n+qcum[nrand+1])
    W[c(1:n),]<-cbind(W1,Null1)
    W[c((n+1):(n+qcum[nrand+1])),]<-cbind(Null2,W2)   
    P<-T%*%solve(t(T)%*%W%*%T)%*%t(T)%*%W
    K1<--z%*%solve(t(T)%*%W%*%T)%*%t(z)
    K2<--solve(t(T)%*%W%*%T)
    d1<-rep(0,n)
    d2<-rep(0,n)
    d3<-rep(0,n)
    for (i in 1:n){
        d1[i]<-P[i,i]*detadmu[i]
        d2[i]<-0
        for (qq in 1:n){
            d2[i]<-d2[i]+P[qq,qq]*K1[qq,i]
        }
        if (RandDist=="gaussian") d3[i]<-0
    }
    d<-d1+d2+d3
    s<-d*dmudeta/2
    a<-(solve(W1)+z%*%solve(W2)%*%t(z))%*%W1%*%(s*detadmu)
    }
    beta_h_old<-beta_h
######################################################################
############# mean parameters (beta) #################################
######################################################################
    beta_h<-solve(t(x)%*%invSig%*%x+diag(0.0,p,p))%*%(t(x)%*%invSig%*%(z1-a))
    se_beta<-sqrt(abs(diag(solve(t(x)%*%invSig%*%x+diag(0.0,p,p)))))
############################################################## 
}
###############################################################
############# dispersion parameters ###########################
###############################################################

##############################################################
######### Estimates for lambda and rho #####################
##############################################################
    v_w<-0*v_h
    if (RespDist=="nb") {
        eta1 <- off + x %*% beta_h
        mu1 <- exp(eta1)
##        mu<-mu1
        v_w<-log(y+alpha)-log(mu+alpha)
        mu2 <- exp(off + x %*% beta_h + z %*% v_h + z %*% v_w)
        mu3 <- exp(off + x %*% beta_h + z %*% v_h)
        mu<-mu1
    }
##    if (RespDist=="nb") {
##        res_alpha<-theta.ml(y,mu1,limit=10)
##        alpha<-res_alpha[[1]]
##        se_alpha<-attr(res_alpha,"SE")
##    }
##    if (RespDist=="nb") {
##        Vmu<-mu
##        dmudeta<-mu
##        temp4<-dmudeta^2 /(phi*Vmu)
##        W1<-diag(as.vector(temp4))
##     }
##    print(alpha)
    v<-v_h
    Q<-invSig-invSig%*%x%*%diag(1/diag(t(x)%*%invSig%*%x))%*%t(x)%*%invSig
    lam<-alpha_h[1]
#### 1: lam(variance component) , 2: rho
    if (spatial=="MRF" && !is.null(Neighbor)) {
        pW2<-(I-rho*Neighbor)
        W2<-pW2/as.vector(lambda)
    } else {
        rho<-0
        pW2<-I
        W2<-diag(1/as.vector(lambda))
    }
    dREMLdlam<-c(0,0)
    dREML1dlam<-c(0,0)
    dREML2dlam<-c(0,0)
    d2REMLd2lam<-matrix(0,2,2)

    dW2dlam<--W2/lam
    if (spatial=="MRF" && !is.null(Neighbor)) dW2drho<-(-Neighbor)/lam
    else dW2drho<-0

    dSig1dlam<-solve(pW2)
    if (spatial=="MRF" && !is.null(Neighbor)) dSig1drho<--solve(W2)%*%dW2drho%*%solve(W2)
    else dSig1drho<-0

    dvdlam<-solve(t(z)%*%W1%*%z+W2)%*%(-dW2dlam)%*%v
    if (spatial=="MRF" && !is.null(Neighbor)) dvdrho<-solve(t(z)%*%W1%*%z+W2)%*%(-dW2drho)%*%v
    else dvdrho<-0
###    if (ODEst==TRUE) dvdrho<-dvdrho*0

    if (RespDist=="gaussian") kkk<-0*mu
    if (RespDist=="poisson") kkk<-mu
    if (RespDist=="nb") kkk<-(1+2*alpha*mu)*mu
    if (RespDist=="nb") kkk<-mu
    if (RespDist=="binomial") kkk<-(1-2*mu)*dmudeta
    if (RespDist=="gamma") kkk<-0*mu
    dW1dlam<-diag(as.vector(kkk*(z%*%dvdlam)))
    if (spatial=="MRF" && !is.null(Neighbor)) dW1drho<-diag(as.vector(kkk*(z%*%dvdrho)))
    else dW1drho<-0

    dSig2dlam<--solve(W1)%*%dW1dlam%*%solve(W1)
    if (spatial=="MRF" && !is.null(Neighbor)) dSig2drho<--solve(W1)%*%dW1drho%*%solve(W1)
    else dSig2drho<-0

    dSigdlam<-z%*%dSig1dlam%*%t(z)+dSig2dlam
    if (spatial=="MRF" && !is.null(Neighbor)) dSigdrho<-z%*%dSig1drho%*%t(z)+dSig2drho
    else  dSigdrho<-0

    dterm1dlam<--t(v)%*%(dW2dlam)%*%v/2
    if (spatial=="MRF" && !is.null(Neighbor)) dterm1drho<--t(v)%*%(dW2drho)%*%v/2
    else dterm1drho<-0

    if (RespDist=="poisson") dW1dv<-W1
    if (RespDist=="nb") dW1dv<-diag(as.vector(kkk))
    if (RespDist=="nb") dW1dv<-W1
    if (RespDist=="gaussian") dW1dv<-diag(as.vector(kkk))
    if (RespDist=="binomial") dW1dv<-diag(as.vector(kkk))
    if (RespDist=="gamma") dW1dv<-diag(as.vector(kkk))
    dterm2dv<-y-mu-z%*%W2%*%v-1/2*(1/diag(W1))*diag(dW1dv)

    dREMLdlam[1]<--t(v)%*%dW2dlam%*%v/2-t(dvdlam)%*%W2%*%v-0.5*sum(diag(Q%*%dSigdlam))+t(dvdlam)%*%t(z)%*%W1%*%((y-mu)*detadmu)-0.5*sum(diag(solve(W1)%*%dW1dlam))
    if (spatial=="MRF" && !is.null(Neighbor)) {
        dREMLdlam[2]<-t(dvdrho)%*%t(z)%*%W1%*%((y-mu)*detadmu)-0.5*sum(diag(solve(W1)%*%dW1drho))-t(dvdrho)%*%W2%*%v-t(v)%*%dW2drho%*%v/2 -0.5*sum(diag(Q%*%dSigdrho))
        if (ODEst==TRUE) dREMLdlam[2]<--0.5*sum(diag(solve(W1)%*%dW1drho))-t(dvdrho)%*%W2%*%v-t(v)%*%dW2drho%*%v/2 -0.5*sum(diag(Q%*%dSigdrho))
    }
    d2W2dlam2<-2*W2/lam^2
    d2W2drho2<-matrix(0,q,q)
    if (spatial=="MRF" && !is.null(Neighbor)) d2W2dlamrho<-Neighbor/lam
    d2vdlam2<-solve(t(z)%*%W1%*%z+W2)%*%(-dW2dlam%*%dvdlam-d2W2dlam2%*%v)

    if (spatial=="MRF" && !is.null(Neighbor)) dvdrho<-solve(t(z)%*%W1%*%z+W2)%*%(-dW2drho)%*%v
    if (spatial=="MRF" && !is.null(Neighbor)) d2vdrho2<-solve(t(z)%*%W1%*%z+W2)%*%(-dW2drho%*%dvdrho-d2W2drho2%*%v)

    H<-t(z)%*%W1%*%z+W2
    dHdlam<-dW2dlam
    if (spatial=="MRF" && !is.null(Neighbor)) dHdrho<-dW2drho
    d2Hdlam2<-d2W2dlam2
    if (spatial=="MRF" && !is.null(Neighbor)) d2Hdrho2<-d2W2drho2
    if (spatial=="MRF" && !is.null(Neighbor)) d2Hdlamrho<-d2W2dlamrho

    d2REMLd2lam[1,1]<--0.5*t(v)%*%d2W2dlam2%*%v-0.5*sum(diag(solve(W2)%*%dW2dlam%*%solve(W2)%*%dW2dlam))+0.5*sum(diag(solve(W2)%*%d2W2dlam2))+0.5*sum(diag(solve(H)%*%dHdlam%*%solve(H)%*%dHdlam))-0.5*sum(diag(solve(H)%*%d2Hdlam2)) 
    if (spatial=="MRF" && !is.null(Neighbor)) d2REMLd2lam[1,2]<--0.5*t(v)%*%d2W2dlamrho%*%v-0.5*sum(diag(solve(W2)%*%dW2dlam%*%solve(W2)%*%dW2drho))+0.5*sum(diag(solve(W2)%*%d2W2dlamrho))+0.5*sum(diag(solve(H)%*%dHdlam%*%solve(H)%*%dHdrho))-0.5*sum(diag(solve(H)%*%d2Hdlamrho)) 
    if (spatial=="MRF" && !is.null(Neighbor)) d2REMLd2lam[2,1]<-d2REMLd2lam[1,2] 
    if (spatial=="MRF" && !is.null(Neighbor)) d2REMLd2lam[2,2]<-0-0.5*sum(diag(solve(W2)%*%dW2drho%*%solve(W2)%*%dW2drho))+0.5*sum(diag(solve(W2)%*%d2W2drho2))+0.5*sum(diag(solve(H)%*%dHdrho%*%solve(H)%*%dHdrho))-0.5*sum(diag(solve(H)%*%d2Hdrho2))  

    clam<-c(lam,rho)
    old_clam<-clam

    if (spatial=="MRF" && !is.null(Neighbor)) {
        clam<-clam-solve(d2REMLd2lam)%*%dREMLdlam/tolerance
        if (clam[1]<0.015) clam[1]<-0.015
        if (clam[1]>4) clam[1]<-4
        if (clam[2]< 1) clam[2]<- 1
        if (clam[2]> 4) clam[2]<- 4
##          print(clam)
##        print(dREMLdlam)
##        print(d2REMLd2lam)
##        if (clam[2]>1) clam[2]<- 0.9999
##        if (clam[2]< -1) clam[2]<- -0.9999
    }
    else clam[1]<-clam[1]-dREMLdlam[1]/d2REMLd2lam[1,1]
    convergence1<-sum(abs(clam-old_clam))
    lam<-clam[1]
    rho<-clam[2]
    alpha_h[1]<-lam
    max_iter<-max_iter+1
    print_i<-max_iter
    print_err<-convergence1
    names(print_i) <- "iteration : "
##  print(print_i)
    names(print_err) <- "convergence : "
    for (i in 1:nrand) {
       index1<-qcum[i]+1
       lambda[index1:qcum[i+1]]<-alpha_h[i]
    } 
    I<-diag(rep(1,qcum[nrand+1]))
    if (spatial=="MRF" && !is.null(Neighbor)) {
        pW2<-(I-rho*Neighbor)
        W2<-pW2/as.vector(lambda)
    } else {
        rho<-0
        pW2<-I
        W2<-diag(1/as.vector(lambda))
    }

###################################################################################
######### Dispersion Estimates for phi for Poisson and binomail ###################
###################################################################################
  if (ODEst == TRUE) {
      old_disp_est <- phi
      if (RespDist=="poisson") {
         y_zero<-1*(y==0)
         deviance_residual<-(2*y_zero*mu+(1-y_zero)*2*((y+0.00001)*log((y+0.00001)/mu)-(y+0.00001-mu)))/phi
      }
      if (RespDist=="binomial") deviance_residual<-(1*(y==0))*2*log(1/(1-mu))+(1*(y==1))*2*log(1/mu)
      OO1<-matrix(0,qcum[nrand+1],p)
      Null1<-matrix(0,n,qcum[nrand+1])
      Null2<-matrix(0,qcum[nrand+1],n)
      TT<-rbind(cbind(x,z),cbind(OO1,I))
      WW<-matrix(0,n+qcum[nrand+1],n+qcum[nrand+1])
      WW[c(1:n),]<-cbind(W1,Null1)
      WW[c((n+1):(n+qcum[nrand+1])),]<-cbind(Null2,W2)   
      PP<-TT%*%solve(t(TT)%*%WW%*%TT)%*%t(TT)%*%WW
      leverage<-rep(0,n)
      for (kk in 1:n) { 
          leverage[kk]<-PP[kk,kk]
          if (leverage[kk]>0.99) leverage[kk]<-0.99
      }
      resp_disp<-deviance_residual/abs(1-leverage)
      weight_disp<-abs((1-leverage)/2)
##############################################################
######### GLM fit for phi #####################
##############################################################
      resglm_disp<-glm(resp_disp~1,family=Gamma(link="log"),weight=weight_disp)
      inv_disp<-1/resglm_disp$fitted.values
      disp_est<-resglm_disp$fitted.values
      phi<-disp_est
    if (RespDist == "poisson") {
        dhdphi<- sum(-1/phi+mu/phi^2+y*log(phi)/phi^2-y/phi^2+digamma(y/phi+1)*y/phi^2)
        d2hdphi<- sum(1/phi^2-2*mu/phi^3-2*y*log(phi)/phi^3+y/phi^3+2*y/phi^3-trigamma(y/phi+1)*y^2/phi^4-digamma(y/phi+1)*2*y/phi^3)
    }
##    phi_temp<-phi[1]-dhdphi/d2hdphi/10
##    phi<-rep(phi_temp,n)
##    disp_est<-phi
##    print(phi[1])
    convergence2<-sum(abs(disp_est-old_disp_est))
    old_disp_est<-disp_est
  }
    if (RespDist=="gaussian") {
        temp5<- dmudeta^2 /(Vmu)
        dW1dphi<-diag(-as.vector(temp5)/phi^2)
        dvdphi<-solve(t(z)%*%W1%*%z+W2)%*%(-t(z)%*%dW1dphi%*%(y-mu))
###        dvdphi<-0*dvdphi
        dSigdphi<-diag(as.vector(temp5))
        dW2dphi<-0*dW2dlam
        d2W2dphi2<-0*d2W2dlam2
        H<-t(z)%*%W1%*%z+W2
        HX<-t(x)%*%W1%*%x
        HXZ<-t(x)%*%W1%*%z
        dHdphi<-t(z)%*%dW1dphi%*%z
        dHXdphi<-t(x)%*%dW1dphi%*%x
        dHXZdphi<-t(x)%*%dW1dphi%*%z
        Hp<-rbind(cbind(HX,HXZ),cbind(t(HXZ),H))
        dHpdphi<-rbind(cbind(dHXdphi,dHXZdphi),cbind(t(dHXZdphi),dHdphi))
        d2W1dphi2<-diag(2*as.vector(temp5)/phi^3)
        d2Hdphi2<-t(z)%*%d2W1dphi2%*%z
        d2HXdphi2<-t(x)%*%d2W1dphi2%*%x
        d2HXZdphi2<-t(x)%*%d2W1dphi2%*%z
        d2Hpdphi2<-rbind(cbind(d2HXdphi2,d2HXZdphi2),cbind(t(d2HXZdphi2),d2Hdphi2))
        dREMLdphi<--t(v)%*%dW2dphi%*%v/2-t(dvdphi)%*%W2%*%v-0.5*sum(diag(Q%*%dSigdphi))+t(dvdphi)%*%t(z)%*%W1%*%((y-mu)*detadmu)+sum(0.5*(y-mu)^2/phi^2)
###            -0.5*sum(diag(solve(W1)%*%dW1dphi))
###        d2REMLd2phi<--0.5*t(v)%*%d2W2dphi2%*%v-0.5*sum(diag(solve(W2)%*%dW2dphi%*%solve(W2)%*%dW2dphi))+0.5*sum(diag(solve(W2)%*%d2W2dphi2))-sum((y-mu)^2/phi^3)+sum(0.5/phi^2)+0.5*sum(diag(solve(H)%*%dHdphi%*%solve(H)%*%dHdphi))-0.5*sum(diag(solve(H)%*%d2Hdphi2)) 
###        d2REMLd2phi<--sum((y-mu)^2/phi^3)+sum(0.5/phi^2)-sum((p+q)*0.5/(n*phi^2))
###        print(dREMLdphi)
###        print(d2REMLd2phi)
###        d2REMLd2phi<--sum((y-mu)^2/phi^3)+sum(0.5/phi^2)+0.5*sum(diag(solve(H)%*%dHdphi%*%solve(H)%*%dHdphi))-0.5*sum(diag(solve(H)%*%d2Hdphi2))+0.5*sum(diag(solve(HX)%*%dHXdphi%*%solve(HX)%*%dHXdphi))-0.5*sum(diag(solve(HX)%*%d2HXdphi2)) 
###        d2REMLd2phi<--sum((y-mu)^2/phi^3)+sum(0.5/phi^2)+0.5*sum(diag(solve(Hp)%*%dHpdphi%*%solve(Hp)%*%dHpdphi)) 
        d2REMLd2phi<--sum((y-mu)^2/phi^3)+sum(0.5/phi^2)+0.5*sum(diag(solve(Hp)%*%dHpdphi%*%solve(Hp)%*%dHpdphi))-0.5*sum(diag(solve(Hp)%*%d2Hpdphi2))
        oldphi1<-phi[1]
        phi1<-phi[1]+dREMLdphi/abs(d2REMLd2phi)
        phi <- rep(phi1,n)
        convergence2<-sum(abs(phi[1]-oldphi1))
        convergence1<-convergence1+convergence2
        print_err<-print_err+convergence2
###        print(phi[1])
    }
    if (RespDist=="gamma") {
        temp5<- dmudeta^2 /(Vmu)
        dW1dphi<-diag(-as.vector(temp5)/phi^2)
        dvdphi<-solve(t(z)%*%W1%*%z+W2)%*%(-t(z)%*%dW1dphi%*%(y-mu))
###        dvdphi<-0*dvdphi
        dSigdphi<-diag(as.vector(temp5))
        dW2dphi<-0*dW2dlam
        d2W2dphi2<-0*d2W2dlam2
        H<-t(z)%*%W1%*%z+W2
        HX<-t(x)%*%W1%*%x
        HXZ<-t(x)%*%W1%*%z
        dHdphi<-t(z)%*%dW1dphi%*%z
        dHXdphi<-t(x)%*%dW1dphi%*%x
        dHXZdphi<-t(x)%*%dW1dphi%*%z
        Hp<-rbind(cbind(HX,HXZ),cbind(t(HXZ),H))
        dHpdphi<-rbind(cbind(dHXdphi,dHXZdphi),cbind(t(dHXZdphi),dHdphi))
        d2W1dphi2<-diag(2*as.vector(temp5)/phi^3)
        d2Hdphi2<-t(z)%*%d2W1dphi2%*%z
        d2HXdphi2<-t(x)%*%d2W1dphi2%*%x
        d2HXZdphi2<-t(x)%*%d2W1dphi2%*%z
        d2Hpdphi2<-rbind(cbind(d2HXdphi2,d2HXZdphi2),cbind(t(d2HXZdphi2),d2Hdphi2))
###        d2HXdphi2<-0*t(x)%*%dW1dphi%*%x
###        dREMLdphi<-sum(-log(y)/phi^2+y/(phi^2*mu)+log(phi)/phi^2-1/phi^2+log(mu)/phi^2+digamma(1/phi)/phi^2)-0.5*sum(diag(solve(H)%*%dHdphi))-0.5*sum(diag(solve(HX)%*%dHXdphi))
        dREMLdphi<-sum(-log(y)/phi^2+y/(phi^2*mu)+log(phi)/phi^2-1/phi^2+log(mu)/phi^2+digamma(1/phi)/phi^2)-0.5*sum(diag(solve(Hp)%*%dHpdphi))
###        d2REMLd2phi<-sum(2*log(y)/phi^3-2*y/(phi^3*mu)-2*log(phi)/phi^3+3/phi^3-log(mu)/phi^3-2*digamma(1/phi)/phi^3-trigamma(1/phi)/phi^4)+0.5*sum(diag(solve(H)%*%dHdphi%*%solve(H)%*%dHdphi))-0.5*sum(diag(solve(H)%*%d2Hdphi2))+0.5*sum(diag(solve(HX)%*%dHXdphi%*%solve(HX)%*%dHXdphi))
        d2REMLd2phi<-sum(2*log(y)/phi^3-2*y/(phi^3*mu)-2*log(phi)/phi^3+3/phi^3-2*log(mu)/phi^3-2*digamma(1/phi)/phi^3-trigamma(1/phi)/phi^4)+0.5*sum(diag(solve(Hp)%*%dHpdphi%*%solve(Hp)%*%dHpdphi))-0.5*sum(diag(solve(Hp)%*%d2Hpdphi2))
        oldphi1<-phi[1]
        phi1<-phi[1]+dREMLdphi/abs(d2REMLd2phi)
        phi <- rep(phi1,n)
        convergence2<-sum(abs(phi[1]-oldphi1))
        convergence1<-convergence1+convergence2
        print_err<-print_err+convergence2
    }
       if (RespDist=="nb") {
          convergence1<-convergence1/10000
          mu<-mu3
       }  
       if (RespDist=="poisson") convergence1<-convergence1/10000
       if (clam[2]>3.9999) convergence1<-0.00000001
       if (clam[2]<1.000001) convergence1<-0.00000001
##     print(convergence1)
}
    if (spatial=="MRF" && !is.null(Neighbor)) {
       xx<-testData$x
       yy<-testData$y
       xy<-cbind(xx,yy)
       Spat_dist<-dist(xy,diag=TRUE,upper=TRUE)
       DD1<-solve(solve(Spat_dist))
       for (i in 1:nrow(xy)) {
       for (j in 1:nrow(xy)) {
            if (i==j) DD1[i,j]<-0
            else DD1[i,j]<-1/DD1[i,j]
       }
       }  
       stor1.all<-rbind(testData,DataMain)
       II<-diag(rep(1,nrow(stor1.all)))
       xxx<-stor1.all$x
       yyy<-stor1.all$y
       xyxy<-cbind(xxx,yyy)
       Spat_dist<-dist(xyxy,diag=TRUE,upper=TRUE)
       DD2<-solve(solve(Spat_dist))
       for (i in 1:nrow(xyxy)) {
         for (j in 1:nrow(xyxy)) {
           if (i==j) DD2[i,j]<-0
           else DD2[i,j]<-1/DD2[i,j]
         }
       }
    }
    if (spatial=="MRF" && !is.null(Neighbor) && ODEst==FALSE && RespDist=="poisson") {
       res_tt<-HGLMREML.h.CV1(formulaMain,DataMain=testData,,RespDist="poisson",RespLink="log",
       RandDist="gaussian",convergence=10^(-4),Iter_mean=5,Init_lam=1.3,Init_rho=3.2,spatial="MRF",Neighbor=DD1)
       cov_3<-solve(II-rho*DD2)
    }
    if (spatial=="MRF" && !is.null(Neighbor) && ODEst==FALSE && RespDist=="nb") {
       res_tt<-HGLMREML.h.CV1(formulaMain,DataMain=testData,,RespDist="nb",RespLink="log",
       RandDist="gaussian",convergence=10^(-4),Iter_mean=5,Init_lam=1.3,Init_rho=3.2,spatial="MRF",Neighbor=DD1)
          II<-diag(rep(1,nrow(rbind(DataMain,testData))))
          cov_3<-solve(II-rho*DD2)

    }
    if (spatial=="MRF" && !is.null(Neighbor) && ODEst==TRUE && RespDist=="poisson") {
        res_tt<-HGLMREML.h.CV1(formulaMain,DataMain=testData,,RespDist="poisson",RespLink="log",
        RandDist="gaussian",convergence=10^(-4),Iter_mean=5,Init_lam=1.3,Init_rho=3.2,spatial="MRF",Neighbor=DD1,ODEst=TRUE)  
          II<-diag(rep(1,nrow(rbind(DataMain,testData))))
          cov_3<-solve(II-rho*DD2)
        beta_h<-res_tt[[2]]
    }
    if (spatial=="MRF" && !is.null(Neighbor)) {
          n_test<-nrow(testData)
          n_train<-nrow(DataMain)
          temp1<-1+n_test
          temp2<-n_test+n_train
          cov_3_1<-cov_3[1:n_test,temp1:temp2]
          cov_3_2<-cov_3[temp1:temp2,temp1:temp2]
          v_h<-cov_3_2%*%ginv(cov_3_1)%*%res_tt[[7]]
    }
###############################################################
############# se for dispersion estimates######################
###############################################################
    X<-x
    p<-ncol(X)
    O1<-matrix(0,p,p)
    O2<-matrix(0,p,qcum[nrand+1])
    if (spatial=="MRF" && !is.null(Neighbor)) infoterm<-matrix(0,2,2)
    else infoterm<-matrix(0,2,2) 
    d2hlikedlam2<-n/(2*lam^2)-t(v)%*%pW2%*%v/lam^3
    A<-rbind(cbind((t(X)%*%W1%*%X),(t(X)%*%W1%*%z%*%I)),cbind((t(I)%*%t(z)%*%W1%*%X),H))
    dAdlam<-rbind(cbind(O1,O2),cbind(t(O2),dHdlam))
    d2Adlam2<-rbind(cbind(O1,O2),cbind(t(O2),d2Hdlam2))
    d2hlikedlamdv<-pW2%*%v/lam^2
    dAdv_dvdlam<-rbind(cbind((t(X)%*%(dW1dv%*%diag(as.vector(z%*%dvdlam)))%*%X),(t(X)%*%(dW1dv%*%diag(as.vector(z%*%dvdlam)))%*%z%*%I)),
                 cbind((t(I)%*%t(z)%*%(dW1dv%*%diag(as.vector(z%*%dvdlam)))%*%X),(t(I)%*%t(z)%*%(dW1dv%*%diag(as.vector(z%*%dvdlam)))%*%z%*%I)))
    dAdv_d2vdlam2<-rbind(cbind((t(X)%*%(dW1dv%*%diag(as.vector(z%*%d2vdlam2)))%*%X),(t(X)%*%(dW1dv%*%diag(as.vector(z%*%d2vdlam2)))%*%z%*%I)),
                 cbind((t(I)%*%t(z)%*%(dW1dv%*%diag(as.vector(z%*%d2vdlam2)))%*%X),(t(I)%*%t(z)%*%(dW1dv%*%diag(as.vector(z%*%d2vdlam2)))%*%z%*%I)))
    if (spatial=="MRF" && !is.null(Neighbor))  {
        d2hlikedrho2<--1/2*sum(diag(solve(pW2)%*%Neighbor%*%solve(pW2)%*%Neighbor))
        d2hlikedrhodlam<--t(v)%*%Neighbor%*%v/(2*lam^2)
        d2vdrhodlam<--solve(H)%*%dHdrho%*%solve(H)%*%(pW2%*%v)/lam^2+solve(H)%*%(-Neighbor%*%v)/lam^2
        dAdrho<-rbind(cbind(O1,O2),cbind(t(O2),dHdrho))
        d2Adrho2<-rbind(cbind(O1,O2),cbind(t(O2),d2Hdrho2))
        d2Adrhodlam<-rbind(cbind(O1,O2),cbind(t(O2),d2Hdlamrho))
        d2hlikedrhodv<--Neighbor%*%v/lam
        dAdv_dvdrho<-rbind(cbind((t(X)%*%(dW1dv%*%diag(as.vector(z%*%dvdrho)))%*%X),(t(X)%*%(dW1dv%*%diag(as.vector(z%*%dvdrho)))%*%z%*%I)),cbind((t(I)%*%t(z)%*%(dW1dv%*%diag(as.vector(z%*%dvdrho)))%*%X),(t(I)%*%t(z)%*%(dW1dv%*%diag(as.vector(z%*%dvdrho)))%*%z%*%I)))
        dAdv_d2vdrho2<-rbind(cbind((t(X)%*%(dW1dv%*%diag(as.vector(z%*%d2vdrho2)))%*%X),(t(X)%*%(dW1dv%*%diag(as.vector(z%*%d2vdrho2)))%*%z%*%I)),cbind((t(I)%*%t(z)%*%(dW1dv%*%diag(as.vector(z%*%d2vdrho2)))%*%X),(t(I)%*%t(z)%*%(dW1dv%*%diag(as.vector(z%*%d2vdrho2)))%*%z%*%I)))
        dAdv_d2vdrhodlam<-rbind(cbind((t(X)%*%(dW1dv%*%diag(as.vector(z%*%d2vdrhodlam)))%*%X),(t(X)%*%(dW1dv%*%diag(as.vector(z%*%d2vdrhodlam)))%*%z%*%I)),cbind((t(I)%*%t(z)%*%(dW1dv%*%diag(as.vector(z%*%d2vdrhodlam)))%*%X),(t(I)%*%t(z)%*%(dW1dv%*%diag(as.vector(z%*%d2vdrhodlam)))%*%z%*%I)))
   }

    tinfoterm1<-d2hlikedlam2+1/2*sum(diag(solve(A)%*%dAdlam%*%solve(A)%*%dAdlam))-1/2*sum(diag(solve(A)%*%d2Adlam2))
    tinfoterm2<-sum(as.vector(d2hlikedlamdv*dvdlam))+1/2*sum(diag(solve(A)%*%(dAdv_dvdlam)%*%solve(A)%*%dAdlam))
    tinfoterm3<-tinfoterm2-1/2*sum(diag(solve(A)%*%dAdv_d2vdlam2))
    tinfoterm4<-t(dvdlam)%*%(-H)%*%dvdlam+1/2*sum(diag(solve(A)%*%dAdv_dvdlam%*%solve(A)%*%dAdv_dvdlam))

    infoterm[1,1]<-tinfoterm1+tinfoterm2+tinfoterm3+tinfoterm4
    if (spatial=="MRF" && !is.null(Neighbor))  {    
         rinfoterm1<-d2hlikedrho2+1/2*sum(diag(solve(A)%*%dAdrho%*%solve(A)%*%dAdrho))-1/2*sum(diag(solve(A)%*%d2Adrho2))
         rinfoterm2<-sum(as.vector(d2hlikedrhodv*dvdrho))+1/2*sum(diag(solve(A)%*%(dAdv_dvdrho)%*%solve(A)%*%dAdrho))
         rinfoterm3<-rinfoterm2-1/2*sum(diag(solve(A)%*%dAdv_d2vdrho2))
         rinfoterm4<-t(dvdrho)%*%(-H)%*%dvdrho+1/2*sum(diag(solve(A)%*%dAdv_dvdrho%*%solve(A)%*%dAdv_dvdrho))
         infoterm[2,2]<-rinfoterm1+rinfoterm2+rinfoterm3+rinfoterm4
    trinfoterm1<-d2hlikedrhodlam+1/2*sum(diag(solve(A)%*%dAdrho%*%solve(A)%*%dAdlam))-1/2*sum(diag(solve(A)%*%d2Adrhodlam))
    trinfoterm2<-sum(as.vector(d2hlikedlamdv*dvdrho))+1/2*sum(diag(solve(A)%*%(dAdv_dvdrho)%*%solve(A)%*%dAdlam))
    trinfoterm3_1<-sum(as.vector(d2hlikedrhodv*dvdlam))+1/2*sum(diag(solve(A)%*%(dAdv_dvdlam)%*%solve(A)%*%dAdrho))
    trinfoterm3<-trinfoterm3_1-1/2*sum(diag(solve(A)%*%dAdv_d2vdrho2))
    trinfoterm4<-t(dvdrho)%*%(-H)%*%dvdlam+1/2*sum(diag(solve(A)%*%dAdv_dvdrho%*%solve(A)%*%dAdv_dvdlam))
    infoterm[1,2]<-infoterm[2,1]<-trinfoterm1+trinfoterm2+trinfoterm3+trinfoterm4
    }
    clam_se<-matrix(0,2,1)
    if (spatial=="MRF" && !is.null(Neighbor)) {
         temp4<-sqrt(abs(diag(solve(-infoterm))))
         for (i in 1:2) clam_se[i,1]<-temp4[i]
    }
    else clam_se[1,1]<-sqrt(abs(-1/infoterm[1,1]))
###############################################################
############# likelihood estimates ############################
###############################################################
    pi<-3.14159265359
    d2hdv2<--t(z)%*%W1%*%z-W2
    H<-t(z)%*%W1%*%z+W2
    A<-rbind(cbind((t(X)%*%W1%*%X),(t(X)%*%W1%*%z%*%I)),cbind((t(I)%*%t(z)%*%W1%*%X),H))
    if (RespDist=="gaussian") hlikeli<-sum(-0.5*(y-mu)*(y-mu)/phi-0.5*log(2*pi*phi))
    if (RespDist=="poisson") hlikeli<-sum(y*log(mu)-mu-lgamma(y+1))
    if (ODEst==TRUE && RespDist=="poisson") {
          hlikeli<-sum(-log(phi)-mu/phi+(y/phi)*log(mu/phi)-lgamma(y/phi+1))
          y_zero<-1*(y==0)
          hlikeli<-hlikeli+0.5*sum(y_zero*log(phi))         
          hlikeli<-sum(-0.5*log(phi)-mu/phi-y+y*log(y+0.00001)-lgamma(y+1)+y/phi*(1+log(mu))-y/phi*log(y+0.00001))
    }
    if (RespDist=="nb")  hlikeli<-sum(y*log(mu2)-mu2-lgamma(y+1))+sum(alpha*v_w+alpha*log(alpha)-alpha*exp(v_w)-lgamma(alpha))
    if (RespDist=="nb")  hlikeli<-sum(lgamma(y+alpha)-lgamma(alpha)-lgamma(y+1)+y*log(mu2)-(y+alpha)*log(mu2+alpha)+alpha*log(alpha))
    if (RespDist=="binomial") hlikeli<-sum(y*log(mu)+(1-y)*log(1-mu))
    if (RespDist=="gamma") hlikeli<-sum(log(y)/phi-log(y)-y/(phi*mu)-log(phi)/phi-log(mu)/phi-lgamma(1/phi))
    AA<-rbind(cbind((t(x)%*%W1%*%x),(t(x)%*%W1%*%z)),cbind((t(z)%*%W1%*%x),(-1*d2hdv2)))
    BB<-rbind(cbind((t(x)%*%W1%*%x),(t(x)%*%W1%*%z)),cbind((t(z)%*%W1%*%x),(t(z)%*%W1%*%z)))
    pd<- sum(diag(solve(AA) %*% BB))    
    caic<--2*hlikeli+2*pd
    cc1<-svd(W2)
    logdet1<-sum(log(abs(1/cc1$d)))
    hlikeli<-hlikeli-0.5*t(v_h)%*%W2%*%v_h+0.5*logdet1-0.5*log(2*pi*nrow(W2))
    cc1<-svd(-d2hdv2)
    logdet1<-sum(log(abs(cc1$d)))
    pvh<-hlikeli-0.5*logdet1+0.5*log(2*pi*nrow(d2hdv2))
    cc1<-svd(A)
    logdet1<-sum(log(abs(cc1$d)))
    pbvh<-hlikeli-0.5*logdet1+0.5*log(2*pi*nrow(A))
    m2h<--2*hlikeli
    m2pvh<--2*pvh
    m2pbvh<--2*pbvh
###############################################################
############# print estimates ###########################
###############################################################
##    print(print_i)
##    print(print_err)
    z_beta<-beta_h/se_beta
    pval <- 2 * pnorm(abs(z_beta), lower.tail = FALSE)
    beta_coeff<-cbind(beta_h,se_beta,z_beta)
    colnames(beta_coeff) <- c("Estimate", "Std. Error", "t-value")
    rownames(beta_coeff) <- namesX
##    print("Estimates from the mean model")    
##    print(beta_coeff,4)
    if (RespDist=="gaussian") {    
##         print("Estimates from the dispersion model for Phi")    
        se_phi<-sqrt(-1/d2REMLd2phi)
        phi_coeff<-cbind(phi[1],se_phi)
        colnames(phi_coeff) <- c("Estimate", "Std. Error")
        rownames(phi_coeff) <- "phi"
##         print(phi_coeff,4)
    }
    if (RespDist=="gamma") {    
##         print("Estimates from the dispersion model for Phi")    
        se_phi<-sqrt(-1/d2REMLd2phi)
        phi_coeff<-cbind(phi[1],se_phi)
        colnames(phi_coeff) <- c("Estimate", "Std. Error")
        rownames(phi_coeff) <- "phi"
##         print(phi_coeff,4)
    }
    if (ODEst==TRUE) {
##         print("Estimates from the dispersion model for Phi")    
##        res2<-summary(resglm_disp)
##        se_phi<-phi[1]*phi[1]*res2$coefficients[2]
        se_phi<-sqrt(abs(-1/d2hdphi))
        phi_coeff<-cbind(phi[1],se_phi)
        colnames(phi_coeff) <- c("Estimate", "Std. Error")
        rownames(phi_coeff) <- "phi"
##         print(phi_coeff,4)
    }
    if (RespDist=="nb") {    
##         print("Estimates from negative binomail for alpha")    
        alpha_coeff<-cbind(alpha,se_alpha)
        colnames(alpha_coeff) <- c("Estimate", "Std. Error")
        rownames(alpha_coeff) <- "alpha"
##         print(alpha_coeff,4)
    }
##         if (spatial=="IAR" && !is.null(Neighbor)) print("Estimates from the dispersion model for Lambda in the IAR model")
##        else print("Estimates from the dispersion model for Lambda")
    se_lam<-clam_se[1,1]
    z_lam<-lam/se_lam
    lam_coeff<-cbind(lam,se_lam)
    colnames(lam_coeff) <- c("Estimate", "Std. Error")
    rownames(lam_coeff) <- namesRE
##     print(lam_coeff,4)
    if (spatial=="MRF" && !is.null(Neighbor)) {
##         print("Estimates for rho in the MRF model")
        se_rho<-clam_se[2,1]
        z_rho<-rho/se_rho
        rho_coeff<-cbind(rho,se_rho)
        colnames(rho_coeff) <- c("Estimate", "Std. Error")
        rownames(rho_coeff) <- "rho"
##         print(rho_coeff,4)
    }
###############################################################
############# Likelihoods         ###########################
###############################################################
    if (dord<=1) like_value<-cbind(m2h,m2pvh,m2pbvh,caic)
    if (dord<=1) colnames(like_value) <- c("-2*h","-2*p_v(h)","-2p_b,v(h)","cAIC")
    if (RespDist=="nb") { 
       mu<-mu2
       v_h<-v_h+v_w
    }
##     print(like_value)

    res<-list(namesX,beta_h,se_beta,lam,rho,clam_se,v_h,like_value,mu)
    return(res)
}

HGLMREML.h.CV1 <-function(formulaMain,DataMain,Offset=NULL,RespDist="gaussian",RespLink="identity",
RandDist="gaussian",mord=0,dord=1,spatial=NULL,Neighbor=NULL,Maxiter=200,Iter_mean=10,convergence=10^(-6),
Init_lam=0.25,Init_rho=0.174,ODEst=FALSE,tolerance=1,Init_phi=1,contrasts=NULL){
    require(Matrix)
    require(numDeriv)
    require(boot)
    mc <- match.call()
    fr <- HGLMFrames(mc, formulaMain, contrasts)
    namesX <- names(fr$fixef)
    namesY <- names(fr$mf)[1]
    FL <- HGLMFactorList(formulaMain, fr, 0L, 0L)
    namesRE <- FL$namesRE
    y <- matrix(fr$Y, length(fr$Y), 1)
    x <- fr$X
    z <- FL$Design
    n<-nrow(x)
    p<-ncol(x)
    nrand <- length(z)
    q <- rep(0, nrand)
    for (i in 1:nrand) q[i] <- dim(z[[i]])[2]
    z<-zz<-z[[1]]
    if (spatial=="IAR" && !is.null(Neighbor)) {
          nn<-nrow(Neighbor)
          no<-matrix(0,nn,nn)
          for (i in 1:nn) no[i,i]<-sum(Neighbor[i,])
          sp1<-(no-Neighbor)
          index4<-nn-1
          s_ <-svd(sp1,nu=index4,nv=index4)
          uuu<-matrix(0,nn,index4)
          ddd<-matrix(0,index4,index4)
          for ( i in 1:index4) ddd[i,i]<-sqrt(1/s_$d[i])
          for (i in 1:nn){
             for (j in 1:index4){
             uuu[i,j]<-s_$u[i,j]
          }
          }
          LLL<-uuu %*% ddd
          z<-z%*%LLL
          for (i in 1:nrand) q[i]<-index4
###          print(LLL)
    }
##############################################################
######### initial values : GLM estimates #####################
##############################################################
    dord<-1
    phi <- rep(Init_phi,n)
    beta_h<-matrix(0,p,1)
    qcum <- cumsum(c(0, q))
    v_h<-matrix(0,qcum[nrand+1],1)
    if (RandDist=="gaussian") u_h <- v_h
    if (RandDist=="gamma") u_h <-exp(v_h)
    alpha_h <- rep(0, nrand)
    for (i in 1:nrand) alpha_h[i] <- Init_lam
    if (RespDist=="gaussian") resglm<-glm(y~x-1,family=gaussian(link=RespLink),offset=Offset)
    if (RespDist=="poisson") resglm<-glm(y~x-1,family=poisson(link=RespLink),offset=Offset)
    if (RespDist=="binomial") resglm<-glm(y~x-1,family=binomial(link=RespLink),offset=Offset)
    if (RespDist=="gamma") resglm<-glm(y~x-1,family=Gamma(link=RespLink),offset=Offset)
    alpha<-1
    se_alpha<-1
    if (RespDist=="nb") {
        resglm<-glm.nb(y~x-1,offset(Offset))
        alpha<-resglm[[24]]
        se_alpha<-resglm[[25]]
        tolerance<-1
        if (length(alpha)>1) { 
              alpha<-2
              se_alpha<-1
        }
         resglm<-glm(y~x-1,family=poisson(link=RespLink),offset=Offset)
    }
    beta_h[1:p,1]<-c(resglm$coefficients)[1:p]
    if (is.null(Offset)) off<- matrix(0, n,1)
    else off<- Offset
    if (spatial=="MRF" && !is.null(Neighbor)) rho<-Init_rho
    else rho<-0
convergence1<-1
max_iter<-1
while (convergence1>convergence && max_iter<=Maxiter ) {
for(k in 1:Iter_mean) {
    eta <- off + x %*% beta_h + z %*% v_h
    if (RespLink=="identity") {
        mu <- eta
        detadmu <- (abs(mu)+1)/(abs(mu)+1)
    }
    if (RespLink=="log") {
        mu <- exp(eta)
        detadmu <- 1/mu
    }
    if (RespLink=="logit") {
        mu <- 1/(1+exp(-eta))
        detadmu <- 1/(mu*(1-mu))
    }
    if (RespDist=="gaussian") Vmu<-(abs(mu)+1)/(abs(mu)+1)
    if (RespDist=="poisson") Vmu<-mu
    if (RespDist=="nb") Vmu<-mu
##    if (RespDist=="nb") Vmu<-mu
    if (RespDist=="binomial") Vmu<-mu*(1-mu)
    if (RespDist=="gamma") Vmu<-mu^2
    dmudeta<-1/detadmu
    temp4<-dmudeta^2 /(phi*Vmu)
    W1<-diag(as.vector(temp4))
    z1<-eta+(y-mu)*detadmu-off
    oq<-matrix(1,qcum[nrand+1],1)
    lambda<-matrix(1,qcum[nrand+1],1)
    for (i in 1:nrand) {
       index1<-qcum[i]+1
       lambda[index1:qcum[i+1]]<-alpha_h[i]
    } 
    I<-diag(rep(1,qcum[nrand+1]))
    if (spatial=="MRF" && !is.null(Neighbor)) {
        pW2<-(I-rho*Neighbor)
        W2<-pW2/as.vector(lambda)
    } else {
        pW2<-I
        W2<-diag(1/as.vector(lambda))
    }
##############################################################
############# random effect  #################################
##############################################################
    c_v_h<-1.0
    iter_v<-1
    Sig<- z %*% solve(W2) %*% t(z) + solve(W1)
    invSig<-solve(Sig)
    eta <- off + x %*% beta_h + z %*% v_h
    if (RespLink=="identity") {
        mu <- eta
        detadmu <- (abs(mu)+1)/(abs(mu)+1)
    }
    if (RespLink=="log") {
        mu <- exp(eta)
        detadmu <- 1/mu
    }
    if (RespLink=="logit") {
        mu <- 1/(1+exp(-eta))
        detadmu <- 1/(mu*(1-mu))
    }
    if (RespDist=="gaussian") Vmu<-(abs(mu)+1)/(abs(mu)+1)
    if (RespDist=="poisson") Vmu<-mu
    if (RespDist=="nb") Vmu<-mu
##    if (RespDist=="nb") Vmu<-mu
    if (RespDist=="binomial") Vmu<-mu*(1-mu)
    if (RespDist=="gamma") Vmu<-mu^2
    dmudeta<-1/detadmu
    temp4<-dmudeta^2 /(phi*Vmu)
    W1<-diag(as.vector(temp4))
    z1<-eta+(y-mu)*detadmu-off
    lambda<-matrix(1,qcum[nrand+1],1)
    for (i in 1:nrand) {
       index1<-qcum[i]+1
       lambda[index1:qcum[i+1]]<-alpha_h[i]
    } 
    I<-diag(rep(1,qcum[nrand+1]))
    if (RespDist=="poisson") {
        if (RandDist=="gaussian") {
            dhdv<-t(z)%*%W1%*%(detadmu*(y-mu))-W2%*%v_h
##          dhdv<-t(z)%*%(y-mu)-W2%*%v_h
            d2hdv2<--t(z)%*%W1%*%z-W2
        }
    }
    if (RespDist=="nb") {
        if (RandDist=="gaussian") {
            dhdv<-t(z)%*%W1%*%(detadmu*(y-mu))-W2%*%v_h
##          dhdv<-t(z)%*%(y-mu)-W2%*%v_h
            d2hdv2<--t(z)%*%W1%*%z-W2
        }
    }
    if (RespDist=="gaussian") {
        if (RandDist=="gaussian") {
            dhdv<-t(z)%*%W1%*%(detadmu*(y-mu))-W2%*%v_h
            d2hdv2<--t(z)%*%W1%*%z-W2
        }
    }
    if (RespDist=="binomial") {
        if (RandDist=="gaussian") {
            dhdv<-t(z)%*%W1%*%(detadmu*(y-mu))-W2%*%v_h
            d2hdv2<--t(z)%*%W1%*%z-W2
        }
    }
    if (RespDist=="gamma") {
        if (RandDist=="gaussian") {
            dhdv<-t(z)%*%W1%*%(detadmu*(y-mu))-W2%*%v_h
            d2hdv2<--t(z)%*%W1%*%z-W2
        }
        if (RandDist=="inverse-gamma") {
            dhdv<-t(z)%*%W1%*%(detadmu*(y-mu))-(1+1/lambda)+exp(-v_h)/lambda
            temp5<-exp(-v_h)/lambda
            W2<-diag(as.vector(temp5))
            d2hdv2<--t(z)%*%W1%*%z-W2
        }
    }
    v_h_old<-v_h
    v_h<-v_h-solve(d2hdv2)%*%dhdv
    c_v_h<-sum(abs(as.vector(v_h_old)-as.vector(v_h)))
    iter_v<-iter_v+1
##    }
##############################################################
########## 1st order adjusted term for mean ##################
##############################################################
    eta <- off + x %*% beta_h + z %*% v_h
    if (RespLink=="identity") {
        mu <- eta
        detadmu <- (abs(mu)+1)/(abs(mu)+1)
    }
    if (RespLink=="log") {
        mu <- exp(eta)
        detadmu <- 1/mu
    }
    if (RespLink=="logit") {
        mu <- 1/(1+exp(-eta))
        detadmu <- 1/(mu*(1-mu))
    }
    if (RespDist=="gaussian") Vmu<-(abs(mu)+1)/(abs(mu)+1)
    if (RespDist=="poisson") Vmu<-mu
    if (RespDist=="nb") Vmu<-mu
##    if (RespDist=="nb") Vmu<-mu
    if (RespDist=="binomial") Vmu<-mu*(1-mu)
    if (RespDist=="gamma") Vmu<-mu^2
    dmudeta<-1/detadmu
    temp4<-dmudeta^2 /(phi*Vmu)
    W1<-diag(as.vector(temp4))
    z1<-eta+(y-mu)*detadmu-off
     Sig<- z %*% solve(W2) %*% t(z) + solve(W1)
    invSig<-solve(Sig)
    if (mord==0) a<-matrix(0,n,1)
    if (mord==1) {
    T<-t(cbind(t(z),I))
##    Null<-matrix(0,n,n)
##    W<-matrix(0,(2*n),(2*n))
##    W[c(1:n),]<-cbind(W1,Null)
##    W[c((n+1):(2*n)),]<-cbind(Null,W2)   
    Null1<-matrix(0,n,qcum[nrand+1])
    Null2<-matrix(0,qcum[nrand+1],n)
    W<-matrix(0,n+qcum[nrand+1],n+qcum[nrand+1])
    W[c(1:n),]<-cbind(W1,Null1)
    W[c((n+1):(n+qcum[nrand+1])),]<-cbind(Null2,W2)   
    P<-T%*%solve(t(T)%*%W%*%T)%*%t(T)%*%W
    K1<--z%*%solve(t(T)%*%W%*%T)%*%t(z)
    K2<--solve(t(T)%*%W%*%T)
    d1<-rep(0,n)
    d2<-rep(0,n)
    d3<-rep(0,n)
    for (i in 1:n){
        d1[i]<-P[i,i]*detadmu[i]
        d2[i]<-0
        for (qq in 1:n){
            d2[i]<-d2[i]+P[qq,qq]*K1[qq,i]
        }
        if (RandDist=="gaussian") d3[i]<-0
    }
    d<-d1+d2+d3
    s<-d*dmudeta/2
    a<-(solve(W1)+z%*%solve(W2)%*%t(z))%*%W1%*%(s*detadmu)
    }
    beta_h_old<-beta_h
######################################################################
############# mean parameters (beta) #################################
######################################################################
    beta_h<-solve(t(x)%*%invSig%*%x+diag(0.0,p,p))%*%(t(x)%*%invSig%*%(z1-a))
    se_beta<-sqrt(abs(diag(solve(t(x)%*%invSig%*%x+diag(0.0,p,p)))))
############################################################## 
}
###############################################################
############# dispersion parameters ###########################
###############################################################

##############################################################
######### Estimates for lambda and rho #####################
##############################################################
    v_w<-0*v_h
    if (RespDist=="nb") {
        eta1 <- off + x %*% beta_h
        mu1 <- exp(eta1)
##        mu<-mu1
        v_w<-log(y+alpha)-log(mu+alpha)
        mu2 <- exp(off + x %*% beta_h + z %*% v_h + z %*% v_w)
        mu3 <- exp(off + x %*% beta_h + z %*% v_h)
        mu<-mu1
    }
##    if (RespDist=="nb") {
##        res_alpha<-theta.ml(y,mu1,limit=10)
##        alpha<-res_alpha[[1]]
##        se_alpha<-attr(res_alpha,"SE")
##    }
##    if (RespDist=="nb") {
##        Vmu<-mu
##        dmudeta<-mu
##        temp4<-dmudeta^2 /(phi*Vmu)
##        W1<-diag(as.vector(temp4))
##     }
##    print(alpha)
    v<-v_h
    Q<-invSig-invSig%*%x%*%diag(1/diag(t(x)%*%invSig%*%x))%*%t(x)%*%invSig
    lam<-alpha_h[1]
#### 1: lam(variance component) , 2: rho
    if (spatial=="MRF" && !is.null(Neighbor)) {
        pW2<-(I-rho*Neighbor)
        W2<-pW2/as.vector(lambda)
    } else {
        rho<-0
        pW2<-I
        W2<-diag(1/as.vector(lambda))
    }
    dREMLdlam<-c(0,0)
    dREML1dlam<-c(0,0)
    dREML2dlam<-c(0,0)
    d2REMLd2lam<-matrix(0,2,2)

    dW2dlam<--W2/lam
    if (spatial=="MRF" && !is.null(Neighbor)) dW2drho<-(-Neighbor)/lam
    else dW2drho<-0

    dSig1dlam<-solve(pW2)
    if (spatial=="MRF" && !is.null(Neighbor)) dSig1drho<--solve(W2)%*%dW2drho%*%solve(W2)
    else dSig1drho<-0

    dvdlam<-solve(t(z)%*%W1%*%z+W2)%*%(-dW2dlam)%*%v
    if (spatial=="MRF" && !is.null(Neighbor)) dvdrho<-solve(t(z)%*%W1%*%z+W2)%*%(-dW2drho)%*%v
    else dvdrho<-0
###    if (ODEst==TRUE) dvdrho<-dvdrho*0

    if (RespDist=="gaussian") kkk<-0*mu
    if (RespDist=="poisson") kkk<-mu
    if (RespDist=="nb") kkk<-(1+2*alpha*mu)*mu
    if (RespDist=="nb") kkk<-mu
    if (RespDist=="binomial") kkk<-(1-2*mu)*dmudeta
    if (RespDist=="gamma") kkk<-0*mu
    dW1dlam<-diag(as.vector(kkk*(z%*%dvdlam)))
    if (spatial=="MRF" && !is.null(Neighbor)) dW1drho<-diag(as.vector(kkk*(z%*%dvdrho)))
    else dW1drho<-0

    dSig2dlam<--solve(W1)%*%dW1dlam%*%solve(W1)
    if (spatial=="MRF" && !is.null(Neighbor)) dSig2drho<--solve(W1)%*%dW1drho%*%solve(W1)
    else dSig2drho<-0

    dSigdlam<-z%*%dSig1dlam%*%t(z)+dSig2dlam
    if (spatial=="MRF" && !is.null(Neighbor)) dSigdrho<-z%*%dSig1drho%*%t(z)+dSig2drho
    else  dSigdrho<-0

    dterm1dlam<--t(v)%*%(dW2dlam)%*%v/2
    if (spatial=="MRF" && !is.null(Neighbor)) dterm1drho<--t(v)%*%(dW2drho)%*%v/2
    else dterm1drho<-0

    if (RespDist=="poisson") dW1dv<-W1
    if (RespDist=="nb") dW1dv<-diag(as.vector(kkk))
    if (RespDist=="nb") dW1dv<-W1
    if (RespDist=="gaussian") dW1dv<-diag(as.vector(kkk))
    if (RespDist=="binomial") dW1dv<-diag(as.vector(kkk))
    if (RespDist=="gamma") dW1dv<-diag(as.vector(kkk))
    dterm2dv<-y-mu-z%*%W2%*%v-1/2*(1/diag(W1))*diag(dW1dv)

    dREMLdlam[1]<--t(v)%*%dW2dlam%*%v/2-t(dvdlam)%*%W2%*%v-0.5*sum(diag(Q%*%dSigdlam))+t(dvdlam)%*%t(z)%*%W1%*%((y-mu)*detadmu)-0.5*sum(diag(solve(W1)%*%dW1dlam))
    if (spatial=="MRF" && !is.null(Neighbor)) {
        dREMLdlam[2]<-t(dvdrho)%*%t(z)%*%W1%*%((y-mu)*detadmu)-0.5*sum(diag(solve(W1)%*%dW1drho))-t(dvdrho)%*%W2%*%v-t(v)%*%dW2drho%*%v/2 -0.5*sum(diag(Q%*%dSigdrho))
        if (ODEst==TRUE) dREMLdlam[2]<--0.5*sum(diag(solve(W1)%*%dW1drho))-t(dvdrho)%*%W2%*%v-t(v)%*%dW2drho%*%v/2 -0.5*sum(diag(Q%*%dSigdrho))
    }
    d2W2dlam2<-2*W2/lam^2
    d2W2drho2<-matrix(0,q,q)
    if (spatial=="MRF" && !is.null(Neighbor)) d2W2dlamrho<-Neighbor/lam
    d2vdlam2<-solve(t(z)%*%W1%*%z+W2)%*%(-dW2dlam%*%dvdlam-d2W2dlam2%*%v)

    if (spatial=="MRF" && !is.null(Neighbor)) dvdrho<-solve(t(z)%*%W1%*%z+W2)%*%(-dW2drho)%*%v
    if (spatial=="MRF" && !is.null(Neighbor)) d2vdrho2<-solve(t(z)%*%W1%*%z+W2)%*%(-dW2drho%*%dvdrho-d2W2drho2%*%v)

    H<-t(z)%*%W1%*%z+W2
    dHdlam<-dW2dlam
    if (spatial=="MRF" && !is.null(Neighbor)) dHdrho<-dW2drho
    d2Hdlam2<-d2W2dlam2
    if (spatial=="MRF" && !is.null(Neighbor)) d2Hdrho2<-d2W2drho2
    if (spatial=="MRF" && !is.null(Neighbor)) d2Hdlamrho<-d2W2dlamrho

    d2REMLd2lam[1,1]<--0.5*t(v)%*%d2W2dlam2%*%v-0.5*sum(diag(solve(W2)%*%dW2dlam%*%solve(W2)%*%dW2dlam))+0.5*sum(diag(solve(W2)%*%d2W2dlam2))+0.5*sum(diag(solve(H)%*%dHdlam%*%solve(H)%*%dHdlam))-0.5*sum(diag(solve(H)%*%d2Hdlam2)) 
    if (spatial=="MRF" && !is.null(Neighbor)) d2REMLd2lam[1,2]<--0.5*t(v)%*%d2W2dlamrho%*%v-0.5*sum(diag(solve(W2)%*%dW2dlam%*%solve(W2)%*%dW2drho))+0.5*sum(diag(solve(W2)%*%d2W2dlamrho))+0.5*sum(diag(solve(H)%*%dHdlam%*%solve(H)%*%dHdrho))-0.5*sum(diag(solve(H)%*%d2Hdlamrho)) 
    if (spatial=="MRF" && !is.null(Neighbor)) d2REMLd2lam[2,1]<-d2REMLd2lam[1,2] 
    if (spatial=="MRF" && !is.null(Neighbor)) d2REMLd2lam[2,2]<-0-0.5*sum(diag(solve(W2)%*%dW2drho%*%solve(W2)%*%dW2drho))+0.5*sum(diag(solve(W2)%*%d2W2drho2))+0.5*sum(diag(solve(H)%*%dHdrho%*%solve(H)%*%dHdrho))-0.5*sum(diag(solve(H)%*%d2Hdrho2))  
    clam<-c(lam,rho)
    old_clam<-clam

    if (spatial=="MRF" && !is.null(Neighbor)) {
        clam<-clam-solve(d2REMLd2lam)%*%dREMLdlam/tolerance
        if (clam[1]<0.015) clam[1]<-0.015
        if (clam[1]>3) clam[1]<-3
        if (clam[2]< 1) clam[2]<- 1
        if (clam[2]>4) clam[2]<-4
##          print(clam)
##        print(dREMLdlam)
##        print(d2REMLd2lam)
##        if (clam[2]>1) clam[2]<- 0.9999
##        if (clam[2]< -1) clam[2]<- -0.9999
    }
    else clam[1]<-clam[1]-dREMLdlam[1]/d2REMLd2lam[1,1]
    convergence1<-sum(abs(clam-old_clam))
    lam<-clam[1]
    rho<-clam[2]
    alpha_h[1]<-lam
    max_iter<-max_iter+1
    print_i<-max_iter
    print_err<-convergence1
    names(print_i) <- "iteration : "
##  print(print_i)
    names(print_err) <- "convergence : "
    for (i in 1:nrand) {
       index1<-qcum[i]+1
       lambda[index1:qcum[i+1]]<-alpha_h[i]
    } 
    I<-diag(rep(1,qcum[nrand+1]))
    if (spatial=="MRF" && !is.null(Neighbor)) {
        pW2<-(I-rho*Neighbor)
        W2<-pW2/as.vector(lambda)
    } else {
        rho<-0
        pW2<-I
        W2<-diag(1/as.vector(lambda))
    }

###################################################################################
######### Dispersion Estimates for phi for Poisson and binomail ###################
###################################################################################
  if (ODEst == TRUE) {
      old_disp_est <- phi
      if (RespDist=="poisson") {
         y_zero<-1*(y==0)
         deviance_residual<-(2*y_zero*mu+(1-y_zero)*2*((y+0.00001)*log((y+0.00001)/mu)-(y+0.00001-mu)))/phi
      }
      if (RespDist=="binomial") deviance_residual<-(1*(y==0))*2*log(1/(1-mu))+(1*(y==1))*2*log(1/mu)
      OO1<-matrix(0,qcum[nrand+1],p)
      Null1<-matrix(0,n,qcum[nrand+1])
      Null2<-matrix(0,qcum[nrand+1],n)
      TT<-rbind(cbind(x,z),cbind(OO1,I))
      WW<-matrix(0,n+qcum[nrand+1],n+qcum[nrand+1])
      WW[c(1:n),]<-cbind(W1,Null1)
      WW[c((n+1):(n+qcum[nrand+1])),]<-cbind(Null2,W2)   
      PP<-TT%*%solve(t(TT)%*%WW%*%TT)%*%t(TT)%*%WW
      leverage<-rep(0,n)
      for (kk in 1:n) {
           leverage[kk]<-PP[kk,kk]
          if (leverage[kk]>0.99) leverage[kk]<-0.99
      }
      resp_disp<-deviance_residual/abs(1-leverage)
      weight_disp<-abs((1-leverage)/2)
##############################################################
######### GLM fit for phi #####################
##############################################################
      resglm_disp<-glm(resp_disp~1,family=Gamma(link="log"),weight=weight_disp)
      inv_disp<-1/resglm_disp$fitted.values
      disp_est<-resglm_disp$fitted.values
      phi<-disp_est
    if (RespDist == "poisson") {
        dhdphi<- sum(-1/phi+mu/phi^2+y*log(phi)/phi^2-y/phi^2+digamma(y/phi+1)*y/phi^2)
        d2hdphi<- sum(1/phi^2-2*mu/phi^3-2*y*log(phi)/phi^3+y/phi^3+2*y/phi^3-trigamma(y/phi+1)*y^2/phi^4-digamma(y/phi+1)*2*y/phi^3)
    }
##    phi_temp<-phi[1]-dhdphi/d2hdphi/10
##    phi<-rep(phi_temp,n)
##    disp_est<-phi
##    print(phi[1])
    convergence2<-sum(abs(disp_est-old_disp_est))
    old_disp_est<-disp_est
  }
    if (RespDist=="gaussian") {
        temp5<- dmudeta^2 /(Vmu)
        dW1dphi<-diag(-as.vector(temp5)/phi^2)
        dvdphi<-solve(t(z)%*%W1%*%z+W2)%*%(-t(z)%*%dW1dphi%*%(y-mu))
###        dvdphi<-0*dvdphi
        dSigdphi<-diag(as.vector(temp5))
        dW2dphi<-0*dW2dlam
        d2W2dphi2<-0*d2W2dlam2
        H<-t(z)%*%W1%*%z+W2
        HX<-t(x)%*%W1%*%x
        HXZ<-t(x)%*%W1%*%z
        dHdphi<-t(z)%*%dW1dphi%*%z
        dHXdphi<-t(x)%*%dW1dphi%*%x
        dHXZdphi<-t(x)%*%dW1dphi%*%z
        Hp<-rbind(cbind(HX,HXZ),cbind(t(HXZ),H))
        dHpdphi<-rbind(cbind(dHXdphi,dHXZdphi),cbind(t(dHXZdphi),dHdphi))
        d2W1dphi2<-diag(2*as.vector(temp5)/phi^3)
        d2Hdphi2<-t(z)%*%d2W1dphi2%*%z
        d2HXdphi2<-t(x)%*%d2W1dphi2%*%x
        d2HXZdphi2<-t(x)%*%d2W1dphi2%*%z
        d2Hpdphi2<-rbind(cbind(d2HXdphi2,d2HXZdphi2),cbind(t(d2HXZdphi2),d2Hdphi2))
        dREMLdphi<--t(v)%*%dW2dphi%*%v/2-t(dvdphi)%*%W2%*%v-0.5*sum(diag(Q%*%dSigdphi))+t(dvdphi)%*%t(z)%*%W1%*%((y-mu)*detadmu)+sum(0.5*(y-mu)^2/phi^2)
###            -0.5*sum(diag(solve(W1)%*%dW1dphi))
###        d2REMLd2phi<--0.5*t(v)%*%d2W2dphi2%*%v-0.5*sum(diag(solve(W2)%*%dW2dphi%*%solve(W2)%*%dW2dphi))+0.5*sum(diag(solve(W2)%*%d2W2dphi2))-sum((y-mu)^2/phi^3)+sum(0.5/phi^2)+0.5*sum(diag(solve(H)%*%dHdphi%*%solve(H)%*%dHdphi))-0.5*sum(diag(solve(H)%*%d2Hdphi2)) 
###        d2REMLd2phi<--sum((y-mu)^2/phi^3)+sum(0.5/phi^2)-sum((p+q)*0.5/(n*phi^2))
###        print(dREMLdphi)
###        print(d2REMLd2phi)
###        d2REMLd2phi<--sum((y-mu)^2/phi^3)+sum(0.5/phi^2)+0.5*sum(diag(solve(H)%*%dHdphi%*%solve(H)%*%dHdphi))-0.5*sum(diag(solve(H)%*%d2Hdphi2))+0.5*sum(diag(solve(HX)%*%dHXdphi%*%solve(HX)%*%dHXdphi))-0.5*sum(diag(solve(HX)%*%d2HXdphi2)) 
###        d2REMLd2phi<--sum((y-mu)^2/phi^3)+sum(0.5/phi^2)+0.5*sum(diag(solve(Hp)%*%dHpdphi%*%solve(Hp)%*%dHpdphi)) 
        d2REMLd2phi<--sum((y-mu)^2/phi^3)+sum(0.5/phi^2)+0.5*sum(diag(solve(Hp)%*%dHpdphi%*%solve(Hp)%*%dHpdphi))-0.5*sum(diag(solve(Hp)%*%d2Hpdphi2))
        oldphi1<-phi[1]
        phi1<-phi[1]+dREMLdphi/abs(d2REMLd2phi)
        phi <- rep(phi1,n)
        convergence2<-sum(abs(phi[1]-oldphi1))
        convergence1<-convergence1+convergence2
        print_err<-print_err+convergence2
###        print(phi[1])
    }
    if (RespDist=="gamma") {
        temp5<- dmudeta^2 /(Vmu)
        dW1dphi<-diag(-as.vector(temp5)/phi^2)
        dvdphi<-solve(t(z)%*%W1%*%z+W2)%*%(-t(z)%*%dW1dphi%*%(y-mu))
###        dvdphi<-0*dvdphi
        dSigdphi<-diag(as.vector(temp5))
        dW2dphi<-0*dW2dlam
        d2W2dphi2<-0*d2W2dlam2
        H<-t(z)%*%W1%*%z+W2
        HX<-t(x)%*%W1%*%x
        HXZ<-t(x)%*%W1%*%z
        dHdphi<-t(z)%*%dW1dphi%*%z
        dHXdphi<-t(x)%*%dW1dphi%*%x
        dHXZdphi<-t(x)%*%dW1dphi%*%z
        Hp<-rbind(cbind(HX,HXZ),cbind(t(HXZ),H))
        dHpdphi<-rbind(cbind(dHXdphi,dHXZdphi),cbind(t(dHXZdphi),dHdphi))
        d2W1dphi2<-diag(2*as.vector(temp5)/phi^3)
        d2Hdphi2<-t(z)%*%d2W1dphi2%*%z
        d2HXdphi2<-t(x)%*%d2W1dphi2%*%x
        d2HXZdphi2<-t(x)%*%d2W1dphi2%*%z
        d2Hpdphi2<-rbind(cbind(d2HXdphi2,d2HXZdphi2),cbind(t(d2HXZdphi2),d2Hdphi2))
###        d2HXdphi2<-0*t(x)%*%dW1dphi%*%x
###        dREMLdphi<-sum(-log(y)/phi^2+y/(phi^2*mu)+log(phi)/phi^2-1/phi^2+log(mu)/phi^2+digamma(1/phi)/phi^2)-0.5*sum(diag(solve(H)%*%dHdphi))-0.5*sum(diag(solve(HX)%*%dHXdphi))
        dREMLdphi<-sum(-log(y)/phi^2+y/(phi^2*mu)+log(phi)/phi^2-1/phi^2+log(mu)/phi^2+digamma(1/phi)/phi^2)-0.5*sum(diag(solve(Hp)%*%dHpdphi))
###        d2REMLd2phi<-sum(2*log(y)/phi^3-2*y/(phi^3*mu)-2*log(phi)/phi^3+3/phi^3-log(mu)/phi^3-2*digamma(1/phi)/phi^3-trigamma(1/phi)/phi^4)+0.5*sum(diag(solve(H)%*%dHdphi%*%solve(H)%*%dHdphi))-0.5*sum(diag(solve(H)%*%d2Hdphi2))+0.5*sum(diag(solve(HX)%*%dHXdphi%*%solve(HX)%*%dHXdphi))
        d2REMLd2phi<-sum(2*log(y)/phi^3-2*y/(phi^3*mu)-2*log(phi)/phi^3+3/phi^3-2*log(mu)/phi^3-2*digamma(1/phi)/phi^3-trigamma(1/phi)/phi^4)+0.5*sum(diag(solve(Hp)%*%dHpdphi%*%solve(Hp)%*%dHpdphi))-0.5*sum(diag(solve(Hp)%*%d2Hpdphi2))
        oldphi1<-phi[1]
        phi1<-phi[1]+dREMLdphi/abs(d2REMLd2phi)
        phi <- rep(phi1,n)
        convergence2<-sum(abs(phi[1]-oldphi1))
        convergence1<-convergence1+convergence2
        print_err<-print_err+convergence2
    }
       if (RespDist=="nb") {
          convergence1<-convergence1/10000
          mu<-mu3
       }  
       if (RespDist=="poisson") convergence1<-convergence1/10000
##     print(convergence1)
       if (clam[2]>3.9999) convergence1<-0.00000001
       if (clam[2]<1.000001) convergence1<-0.00000001
}
###############################################################
############# se for dispersion estimates######################
###############################################################
    X<-x
    p<-ncol(X)
    O1<-matrix(0,p,p)
    O2<-matrix(0,p,qcum[nrand+1])
    if (spatial=="MRF" && !is.null(Neighbor)) infoterm<-matrix(0,2,2)
    else infoterm<-matrix(0,2,2) 
    d2hlikedlam2<-n/(2*lam^2)-t(v)%*%pW2%*%v/lam^3
    A<-rbind(cbind((t(X)%*%W1%*%X),(t(X)%*%W1%*%z%*%I)),cbind((t(I)%*%t(z)%*%W1%*%X),H))
    dAdlam<-rbind(cbind(O1,O2),cbind(t(O2),dHdlam))
    d2Adlam2<-rbind(cbind(O1,O2),cbind(t(O2),d2Hdlam2))
    d2hlikedlamdv<-pW2%*%v/lam^2
    dAdv_dvdlam<-rbind(cbind((t(X)%*%(dW1dv%*%diag(as.vector(z%*%dvdlam)))%*%X),(t(X)%*%(dW1dv%*%diag(as.vector(z%*%dvdlam)))%*%z%*%I)),
                 cbind((t(I)%*%t(z)%*%(dW1dv%*%diag(as.vector(z%*%dvdlam)))%*%X),(t(I)%*%t(z)%*%(dW1dv%*%diag(as.vector(z%*%dvdlam)))%*%z%*%I)))
    dAdv_d2vdlam2<-rbind(cbind((t(X)%*%(dW1dv%*%diag(as.vector(z%*%d2vdlam2)))%*%X),(t(X)%*%(dW1dv%*%diag(as.vector(z%*%d2vdlam2)))%*%z%*%I)),
                 cbind((t(I)%*%t(z)%*%(dW1dv%*%diag(as.vector(z%*%d2vdlam2)))%*%X),(t(I)%*%t(z)%*%(dW1dv%*%diag(as.vector(z%*%d2vdlam2)))%*%z%*%I)))
    if (spatial=="MRF" && !is.null(Neighbor))  {
        d2hlikedrho2<--1/2*sum(diag(solve(pW2)%*%Neighbor%*%solve(pW2)%*%Neighbor))
        d2hlikedrhodlam<--t(v)%*%Neighbor%*%v/(2*lam^2)
        d2vdrhodlam<--solve(H)%*%dHdrho%*%solve(H)%*%(pW2%*%v)/lam^2+solve(H)%*%(-Neighbor%*%v)/lam^2
        dAdrho<-rbind(cbind(O1,O2),cbind(t(O2),dHdrho))
        d2Adrho2<-rbind(cbind(O1,O2),cbind(t(O2),d2Hdrho2))
        d2Adrhodlam<-rbind(cbind(O1,O2),cbind(t(O2),d2Hdlamrho))
        d2hlikedrhodv<--Neighbor%*%v/lam
        dAdv_dvdrho<-rbind(cbind((t(X)%*%(dW1dv%*%diag(as.vector(z%*%dvdrho)))%*%X),(t(X)%*%(dW1dv%*%diag(as.vector(z%*%dvdrho)))%*%z%*%I)),cbind((t(I)%*%t(z)%*%(dW1dv%*%diag(as.vector(z%*%dvdrho)))%*%X),(t(I)%*%t(z)%*%(dW1dv%*%diag(as.vector(z%*%dvdrho)))%*%z%*%I)))
        dAdv_d2vdrho2<-rbind(cbind((t(X)%*%(dW1dv%*%diag(as.vector(z%*%d2vdrho2)))%*%X),(t(X)%*%(dW1dv%*%diag(as.vector(z%*%d2vdrho2)))%*%z%*%I)),cbind((t(I)%*%t(z)%*%(dW1dv%*%diag(as.vector(z%*%d2vdrho2)))%*%X),(t(I)%*%t(z)%*%(dW1dv%*%diag(as.vector(z%*%d2vdrho2)))%*%z%*%I)))
        dAdv_d2vdrhodlam<-rbind(cbind((t(X)%*%(dW1dv%*%diag(as.vector(z%*%d2vdrhodlam)))%*%X),(t(X)%*%(dW1dv%*%diag(as.vector(z%*%d2vdrhodlam)))%*%z%*%I)),cbind((t(I)%*%t(z)%*%(dW1dv%*%diag(as.vector(z%*%d2vdrhodlam)))%*%X),(t(I)%*%t(z)%*%(dW1dv%*%diag(as.vector(z%*%d2vdrhodlam)))%*%z%*%I)))
   }

    tinfoterm1<-d2hlikedlam2+1/2*sum(diag(solve(A)%*%dAdlam%*%solve(A)%*%dAdlam))-1/2*sum(diag(solve(A)%*%d2Adlam2))
    tinfoterm2<-sum(as.vector(d2hlikedlamdv*dvdlam))+1/2*sum(diag(solve(A)%*%(dAdv_dvdlam)%*%solve(A)%*%dAdlam))
    tinfoterm3<-tinfoterm2-1/2*sum(diag(solve(A)%*%dAdv_d2vdlam2))
    tinfoterm4<-t(dvdlam)%*%(-H)%*%dvdlam+1/2*sum(diag(solve(A)%*%dAdv_dvdlam%*%solve(A)%*%dAdv_dvdlam))

    infoterm[1,1]<-tinfoterm1+tinfoterm2+tinfoterm3+tinfoterm4
    if (spatial=="MRF" && !is.null(Neighbor))  {    
         rinfoterm1<-d2hlikedrho2+1/2*sum(diag(solve(A)%*%dAdrho%*%solve(A)%*%dAdrho))-1/2*sum(diag(solve(A)%*%d2Adrho2))
         rinfoterm2<-sum(as.vector(d2hlikedrhodv*dvdrho))+1/2*sum(diag(solve(A)%*%(dAdv_dvdrho)%*%solve(A)%*%dAdrho))
         rinfoterm3<-rinfoterm2-1/2*sum(diag(solve(A)%*%dAdv_d2vdrho2))
         rinfoterm4<-t(dvdrho)%*%(-H)%*%dvdrho+1/2*sum(diag(solve(A)%*%dAdv_dvdrho%*%solve(A)%*%dAdv_dvdrho))
         infoterm[2,2]<-rinfoterm1+rinfoterm2+rinfoterm3+rinfoterm4
    trinfoterm1<-d2hlikedrhodlam+1/2*sum(diag(solve(A)%*%dAdrho%*%solve(A)%*%dAdlam))-1/2*sum(diag(solve(A)%*%d2Adrhodlam))
    trinfoterm2<-sum(as.vector(d2hlikedlamdv*dvdrho))+1/2*sum(diag(solve(A)%*%(dAdv_dvdrho)%*%solve(A)%*%dAdlam))
    trinfoterm3_1<-sum(as.vector(d2hlikedrhodv*dvdlam))+1/2*sum(diag(solve(A)%*%(dAdv_dvdlam)%*%solve(A)%*%dAdrho))
    trinfoterm3<-trinfoterm3_1-1/2*sum(diag(solve(A)%*%dAdv_d2vdrho2))
    trinfoterm4<-t(dvdrho)%*%(-H)%*%dvdlam+1/2*sum(diag(solve(A)%*%dAdv_dvdrho%*%solve(A)%*%dAdv_dvdlam))
    infoterm[1,2]<-infoterm[2,1]<-trinfoterm1+trinfoterm2+trinfoterm3+trinfoterm4
    }
    clam_se<-matrix(0,2,1)
    if (spatial=="MRF" && !is.null(Neighbor)) {
         temp4<-sqrt(abs(diag(solve(-infoterm))))
         for (i in 1:2) clam_se[i,1]<-temp4[i]
    }
    else clam_se[1,1]<-sqrt(abs(-1/infoterm[1,1]))
###############################################################
############# likelihood estimates ############################
###############################################################
    pi<-3.14159265359
    d2hdv2<--t(z)%*%W1%*%z-W2
    H<-t(z)%*%W1%*%z+W2
    A<-rbind(cbind((t(X)%*%W1%*%X),(t(X)%*%W1%*%z%*%I)),cbind((t(I)%*%t(z)%*%W1%*%X),H))
    if (RespDist=="gaussian") hlikeli<-sum(-0.5*(y-mu)*(y-mu)/phi-0.5*log(2*pi*phi))
    if (RespDist=="poisson") hlikeli<-sum(y*log(mu)-mu-lgamma(y+1))
    if (ODEst==TRUE && RespDist=="poisson") {
          hlikeli<-sum(-log(phi)-mu/phi+(y/phi)*log(mu/phi)-lgamma(y/phi+1))
          y_zero<-1*(y==0)
          hlikeli<-hlikeli+0.5*sum(y_zero*log(phi))         
          hlikeli<-sum(-0.5*log(phi)-mu/phi-y+y*log(y+0.00001)-lgamma(y+1)+y/phi*(1+log(mu))-y/phi*log(y+0.00001))
    }
    if (RespDist=="nb")  hlikeli<-sum(y*log(mu2)-mu2-lgamma(y+1))+sum(alpha*v_w+alpha*log(alpha)-alpha*exp(v_w)-lgamma(alpha))
    if (RespDist=="nb")  hlikeli<-sum(lgamma(y+alpha)-lgamma(alpha)-lgamma(y+1)+y*log(mu2)-(y+alpha)*log(mu2+alpha)+alpha*log(alpha))
    if (RespDist=="binomial") hlikeli<-sum(y*log(mu)+(1-y)*log(1-mu))
    if (RespDist=="gamma") hlikeli<-sum(log(y)/phi-log(y)-y/(phi*mu)-log(phi)/phi-log(mu)/phi-lgamma(1/phi))
    AA<-rbind(cbind((t(x)%*%W1%*%x),(t(x)%*%W1%*%z)),cbind((t(z)%*%W1%*%x),(-1*d2hdv2)))
    BB<-rbind(cbind((t(x)%*%W1%*%x),(t(x)%*%W1%*%z)),cbind((t(z)%*%W1%*%x),(t(z)%*%W1%*%z)))
    pd<- sum(diag(solve(AA) %*% BB))    
    caic<--2*hlikeli+2*pd
    cc1<-svd(W2)
    logdet1<-sum(log(abs(1/cc1$d)))
    hlikeli<-hlikeli-0.5*t(v_h)%*%W2%*%v_h+0.5*logdet1-0.5*log(2*pi*nrow(W2))
    cc1<-svd(-d2hdv2)
    logdet1<-sum(log(abs(cc1$d)))
    pvh<-hlikeli-0.5*logdet1+0.5*log(2*pi*nrow(d2hdv2))
    cc1<-svd(A)
    logdet1<-sum(log(abs(cc1$d)))
    pbvh<-hlikeli-0.5*logdet1+0.5*log(2*pi*nrow(A))
    m2h<--2*hlikeli
    m2pvh<--2*pvh
    m2pbvh<--2*pbvh
###############################################################
############# print estimates ###########################
###############################################################
##    print(print_i)
##    print(print_err)
    z_beta<-beta_h/se_beta
    pval <- 2 * pnorm(abs(z_beta), lower.tail = FALSE)
    beta_coeff<-cbind(beta_h,se_beta,z_beta)
    colnames(beta_coeff) <- c("Estimate", "Std. Error", "t-value")
    rownames(beta_coeff) <- namesX
##    print("Estimates from the mean model")    
##    print(beta_coeff,4)
    if (RespDist=="gaussian") {    
##         print("Estimates from the dispersion model for Phi")    
        se_phi<-sqrt(-1/d2REMLd2phi)
        phi_coeff<-cbind(phi[1],se_phi)
        colnames(phi_coeff) <- c("Estimate", "Std. Error")
        rownames(phi_coeff) <- "phi"
##         print(phi_coeff,4)
    }
    if (RespDist=="gamma") {    
##         print("Estimates from the dispersion model for Phi")    
        se_phi<-sqrt(-1/d2REMLd2phi)
        phi_coeff<-cbind(phi[1],se_phi)
        colnames(phi_coeff) <- c("Estimate", "Std. Error")
        rownames(phi_coeff) <- "phi"
##         print(phi_coeff,4)
    }
    if (ODEst==TRUE) {
##         print("Estimates from the dispersion model for Phi")    
##        res2<-summary(resglm_disp)
##        se_phi<-phi[1]*phi[1]*res2$coefficients[2]
        se_phi<-sqrt(abs(-1/d2hdphi))
        phi_coeff<-cbind(phi[1],se_phi)
        colnames(phi_coeff) <- c("Estimate", "Std. Error")
        rownames(phi_coeff) <- "phi"
##         print(phi_coeff,4)
    }
    if (RespDist=="nb") {    
##         print("Estimates from negative binomail for alpha")    
        alpha_coeff<-cbind(alpha,se_alpha)
        colnames(alpha_coeff) <- c("Estimate", "Std. Error")
        rownames(alpha_coeff) <- "alpha"
##         print(alpha_coeff,4)
    }
##         if (spatial=="IAR" && !is.null(Neighbor)) print("Estimates from the dispersion model for Lambda in the IAR model")
##        else print("Estimates from the dispersion model for Lambda")
    se_lam<-clam_se[1,1]
    z_lam<-lam/se_lam
    lam_coeff<-cbind(lam,se_lam)
    colnames(lam_coeff) <- c("Estimate", "Std. Error")
    rownames(lam_coeff) <- namesRE
##     print(lam_coeff,4)
    if (spatial=="MRF" && !is.null(Neighbor)) {
##         print("Estimates for rho in the MRF model")
        se_rho<-clam_se[2,1]
        z_rho<-rho/se_rho
        rho_coeff<-cbind(rho,se_rho)
        colnames(rho_coeff) <- c("Estimate", "Std. Error")
        rownames(rho_coeff) <- "rho"
##         print(rho_coeff,4)
    }
###############################################################
############# Likelihoods         ###########################
###############################################################
    if (dord<=1) like_value<-cbind(m2h,m2pvh,m2pbvh,caic)
    if (dord<=1) colnames(like_value) <- c("-2*h","-2*p_v(h)","-2p_b,v(h)","cAIC")
    if (RespDist=="nb") { 
       mu<-mu2
       v_h<-v_h+v_w
    }
##     print(like_value)
    res<-list(namesX,beta_h,se_beta,lam,rho,clam_se,v_h,like_value,mu)
    return(res)
}


plotdhglm<-function (OUTPUT) {
    par(mfrow=c(2,2))
    mu<-OUTPUT[2][[1]]
    StudentResidual<-OUTPUT[1][[1]]
    x<-mu
    y<-StudentResidual
    fit<- smooth.spline(x,y,cv=TRUE)
    plot(x, y, main="Residuals vs Fitted", xlab="mu", ylab="StudentizedResidual", cex=0.5) #plot data point
    lines(fit$x, fit$y) #plot smooth spline fit
    y<-abs(StudentResidual)
    fit<- smooth.spline(x,y,cv=TRUE)
    plot(x, y, main="|Residuals| vs Fitted",xlab="mu", ylab="|StudentizedResidual|", cex=0.5) #plot data point
    lines(fit$x, fit$y) #plot smooth spline fit
    qqnorm(StudentResidual); qqline(StudentResidual) # Q-Q plot
    hist(StudentResidual)
}
