# Supplementary material for: Spatial modeling of data with excessive zeros applied to reindeer pellet‐group counts
Source: Ecol Evol. 2016 Sep 12;6(19):7047–56. doi: 10.1002/ece3.2449 (PMC5513232; doi:10.1002/ece3.2449)
Supplement: Supplementary file 6 [file ECE3-6-7047-s006.txt]

plv<-function(x,X,y,b,beta,Z,CAR=FALSE,EIGEN=NULL){
eta<-as.numeric(X%*%beta+Z%*%b)
if(CAR==T){
eta.u<-as.numeric(1/(x[1]+x[2]*EIGEN))
sdu<-sqrt(eta.u)
} else{
eta.u<-rep(exp(x),length(b))
sdu<-as.numeric(sqrt(eta.u))
}

mu<-exp(eta)
w<-mu+(exp(mu)-mu*exp(mu)-1)*mu/(exp(mu)-1)^2
W<-diag(as.numeric(w))
W<-t(Z)%*%W%*%Z
ll<-sum(dpois(y,lambda=mu,log=TRUE)-log(1-exp(-mu)))+sum(dnorm(b,sd=sdu,log=TRUE))-0.5*log(det(W+diag(as.numeric(1/eta.u))))
#ll<-sum(dnorm(b,mean=0,sd=sdu,log=TRUE))-0.5*log(det(W+diag(as.numeric(1/eta.u))))
return(-1*ll)
}
