# Supplementary material for: Spatial modeling of data with excessive zeros applied to reindeer pellet‐group counts
Source: Ecol Evol. 2016 Sep 12;6(19):7047–56. doi: 10.1002/ece3.2449 (PMC5513232; doi:10.1002/ece3.2449)
Supplement: Supplementary file 7 [file ECE3-6-7047-s007.txt]

#### Fit Hurdle model with own code:
#library(sp)
library(lme4)
#setwd("C:/_local/Sp1/MEE/codesMN")
source("TP_Cor_Alam.txt")
source("HL01.txt")
#setwd("C:/_local/SP1")
#load("C:/_local/SP1/StorlidenRev.RData")
data1<- read.table("Stor1.txt",sep="\t",header=T)
data10<- subset(data1,Hog_2010!='NA')
data1<-na.omit(data1)
data2<-na.omit(data10)
data11<-data1[data1$Hog_2009>0,]
x<-data11$x
y<-data11$y
DD<-as.matrix(dist(cbind(x,y)))
for (i in 1:nrow(DD)) {
for (j in 1:nrow(DD)) {
  if (i==j) DD[i,j]<-0
  else DD[i,j]<-1/DD[i,j]
}
}
X1<-model.matrix(lm(Hog_2009~Aspect4NE+Elevation+logDistpow,data=data11))
y1<-data11$Hog_2009
Z1<-diag(nrow(data11))
TP09<-TP(y=y1,x=X1,z=Z1,nb_matrix=DD)
eta1<-X1%*%TP09$fixef+(TP09$nb.eigen)$vectors%*%(TP09$ranef)
mu1<-exp(eta1)
predTP<-mu1/(1-exp(-mu1))
plot(y1~predTP)
# Fit a full binomial model and use STEP AIC to select the best subset
#bm09<-glm(I(Hog_2009==0)~Aspect4NW + Aspect4SE + Aspect4Flat  + SMDBLeav + SMDConi + SMDYoung + SMDClear + kNN + Elevation + VRM + Slope +logDistroad + logDistpow,
#data=data1,family=binomial)
#stepAIC(bm09)
bm09<-glm(I(Hog_2009==0)~Aspect4NW + Aspect4SE + Elevation + logDistpow,
data=data1,family=binomial)
bp09<-predict(bm09,type="response")
plot(data1$Hog_2009~bp09)
#nzero<-which(data1$Hog_2009>0)
#hp09<-bp09
#hp09[nzero]<-predTP
#plot(data1$Hog_2009~hp09)
dt21<-data2[data2$Hog_2010>0,]
XX<-lm(Hog_2010~Aspect4NE+Aspect4SE+Elevation+SMDClear+logDistpow,
data=dt21)
XX<-model.matrix(XX)
N1<-nrow(dt21)
DD<-as.matrix(dist(dt21[,c("x","y")]))
for (i in 1:N1) {
for (j in 1:N1) {
  if (i==j) DD[i,j]<-0
  else DD[i,j]<-1/DD[i,j]
}
}
z<-diag(N1)
y10<-as.numeric(dt21$Hog_2010)
TP10<-TP(y=y10,x=XX,z=z,nb_matrix=DD)
eta10<-XX%*%TP10$fixef+(TP10$nb.eigen)$vectors%*%(TP10$ranef)
mu10<-exp(eta10)
predTP10<-mu10/(1-exp(-mu10))
plot(predTP10~y1)
#bm09<-glm(I(Hog_2010==0)~Aspect4NW + Aspect4SE + Aspect4Flat  + SMDBLeav + SMDConi + SMDYoung + SMDClear + kNN + Elevation + VRM + Slope +logDistroad + logDistpow,
#data=data2,family=binomial)
bm<-glm(I(Hog_2010==0)~Aspect4SE+SMDYoung+SMDClear+kNN+Elevation+logDistpow,
data=data2,family=binomial)
summary(bm)
bp<-predict(bm,type="response")
par(mfrow=c(2,2))
plot(y1~predTP,xlab="Fitted",ylab="Observed counts",main="Truncated Poisson")
plot(data1$Hog_2009~bp09,xlab="Prob(y=0)",ylab="Observed counts (y)",main="Binomial")
plot(y10~predTP10,xlab="Fitted",ylab="Observed counts",main="Truncated Poisson")
plot(data2$Hog_2010~bp,xlab="Prob(y=0)",ylab="Observed counts (y)",main="Binomial")
#### Cross validation study for 2009 data ########
N<-nrow(data1)
SI<-1:N
NS<-round(N*0.7)
DD<-as.matrix(dist(data1[,c("x","y")]))
for (i in 1:N) {
for (j in 1:N) {
  if (i==j) DD[i,j]<-0
  else DD[i,j]<-1/DD[i,j]
}
}
dde<-eigen(DD,only.value=FALSE)
data1$ID1<-1:nrow(data1)
set.seed(100)
i<-1
sse<-0
mse<-rep(NA,100)
while(i<=100){
ss<-sample(SI,size=NS,replace=F)
dttr<-data1[ss,]
dtts<-data1[(-1*ss),]
chk<-sum(dttr$Hog_2009>0)
if(chk>3){
dttr1<-dttr[dttr$Hog_2009>0,]
XX1<-lm(Hog_2010~Aspect4NE+Aspect4SE+Elevation+SMDClear+logDistpow,
data=dttr1)
initb<-coef(XX1)
XX1<-model.matrix(XX1)
ZZ<-diag(nrow(dttr1))
DDt<-DD[dttr1$ID1,dttr1$ID1]
yt<-dttr1$Hog_2009
TPt<-try(TP(y=yt,x=XX1,z=ZZ,initb=initb,nb_matrix=DDt))
if(!inherits(TPt,"try-error")){
us<-TPt$ranef
u<-(TPt$nb.eigen)$vectors%*%us
eta_u<-as.numeric(TPt$th0+TPt$th1*(TPt$nb.eigen)$values)
cov_u_inv<-((TPt$nb.eigen)$vectors)%*%diag(eta_u)%*%t((TPt$nb.eigen)$vectors)
DDId<-1/as.numeric(TPt$th0+TPt$th1*(dde)$values)
DDI<-t(dde$vectors)%*%diag(DDId)%*%(dde$vectors)
cov_uts_ut<-DDI[dtts$ID1,dttr1$ID1]
uts<-cov_uts_ut%*%cov_u_inv%*%u
XX2<-lm(Hog_2009~Aspect4NE+Aspect4SE+Elevation+SMDClear+logDistpow,
data=dtts)
XX2<-model.matrix(XX2)
etats<-XX2%*%TPt$fixef+uts
lts<-exp(etats)
ptpts<-lts/(1-exp(-1*lts))
mbt<-glm(I(Hog_2009==0)~Aspect4NW + Aspect4SE + Elevation + logDistpow,
data=dttr,family=binomial)
pbts<-predict(mbt,newdata=dtts,type="response")
hpred<-(1-pbts)*ptpts
mse[i]<-mean((dtts$Hog_2009-hpred)^2)
#sse<-sse+
i<-i+1
  }
}
}
mean(mse)
##### CV For 2010 ###########
N<-nrow(data2)
SI<-1:N
NS<-round(N*0.7)
DD<-as.matrix(dist(data2[,c("x","y")]))
for (i in 1:N) {
for (j in 1:N) {
  if (i==j) DD[i,j]<-0
  else DD[i,j]<-1/DD[i,j]
}
}
dde<-eigen(DD,only.value=FALSE)
data2$ID1<-1:nrow(data2)
set.seed(100)
i<-1
sse<-0
mse<-rep(NA,100)
while(i<=100){
ss<-sample(SI,size=NS,replace=F)
dttr<-data2[ss,]
dtts<-data2[(-1*ss),]
chk<-sum(dttr$Hog_2010>0)
if(chk>3){
dttr1<-dttr[dttr$Hog_2010>0,]
XX1<-lm(Hog_2010~Aspect4SE+Elevation+SMDClear+logDistpow,
data=dttr1)
initb<-coef(XX1)
XX1<-model.matrix(XX1)
ZZ<-diag(nrow(dttr1))
DDt<-DD[dttr1$ID1,dttr1$ID1]
yt<-dttr1$Hog_2010
TPt<-try(TP(y=yt,x=XX1,z=ZZ,initb=initb,nb_matrix=DDt))
if(!inherits(TPt,"try-error")){
us<-TPt$ranef
u<-(TPt$nb.eigen)$vectors%*%us
eta_u<-as.numeric(TPt$th0+TPt$th1*(TPt$nb.eigen)$values)
cov_u_inv<-((TPt$nb.eigen)$vectors)%*%diag(eta_u)%*%t((TPt$nb.eigen)$vectors)
DDId<-1/as.numeric(TPt$th0+TPt$th1*(dde)$values)
DDI<-t(dde$vectors)%*%diag(DDId)%*%(dde$vectors)
cov_uts_ut<-DDI[dtts$ID1,dttr1$ID1]
uts<-cov_uts_ut%*%cov_u_inv%*%u
XX2<-lm(Hog_2010~Aspect4SE+Elevation+SMDClear+logDistpow,
data=dtts)
XX2<-model.matrix(XX2)
etats<-XX2%*%TPt$fixef+uts
lts<-exp(etats)
ptpts<-lts/(1-exp(-1*lts))
mbt<-glm(I(Hog_2010==0)~Aspect4SE+SMDYoung+SMDClear+kNN+Elevation+logDistpow,
data=dttr,family=binomial)
pbts<-predict(mbt,newdata=dtts,type="response")
hpred<-(1-pbts)*ptpts
mse[i]<-mean((dtts$Hog_2010-hpred)^2)
#sse<-sse+
i<-i+1
  }
}
}
mean(mse[mse<100])
