# Supplementary material for: Spatial modeling of data with excessive zeros applied to reindeer pellet‐group counts
Source: Ecol Evol. 2016 Sep 12;6(19):7047–56. doi: 10.1002/ece3.2449 (PMC5513232; doi:10.1002/ece3.2449)
Supplement: Supplementary file 8 [file ECE3-6-7047-s008.bib]

@article{Alam,
AUTHOR=  "Alam, M. M.  and R{\"o}nneg{\aa}rd, L. and Shen, X.",
TITLE= " Fitting conditional and simultaneous autoregressive spatial models in hglm",
JOURNAL = "The R Journal",
YEAR = "2015",
VOLUME = "7(2)",
PAGES = "5--18"
}

@article{Agarwal,
AUTHOR= " Agarwal, D. K. and Gelfand, A. E. and Citron-Pousty, S.",
YEAR= "2002",
TITLE = " Zero-inflated models with application to spatial
count data",
JOURNAL =  "Environmental and Ecological Statistics", 
VOLUME ="9", 
PAGES = "341--355"
}

@article{Besag,  
AUTHOR = "Besag, J. ",
YEAR = "1974 ",
TITLE = "Spatial interaction and the statistical analysis of lattice systems (with discussion)",
JOURNAL= "Journal of the Royal Statistical Society, Series B",
VOLUME = "36", 
PAGES= "192--236"
}

@article{Besag1995,  
AUTHOR ="Besag, J. and Coperberg, C.",
YEAR = "1995",
TITLE = " On conditional and intrinsic autoregressions",
JOURNAL = "Biometrika",
VOLUME = "82", 
PAGES = "733--746",
}

@BOOK{Bivand,
AUTHOR = " Bivand, R. S. and Pebesma, E. J. and Gomez-Rubio, V.",
YEAR= "2008",
TITLE = "Applied Spatial Data Analysis with R",
PUBLISHER = "Springer",
ADDRESS = " New York"
}

@article{Breslow,  
AUTHOR = "Breslow, N. E. and Clayton, D. G.",
YEAR = "1993",
TITLE = "Approximate inference in generalized linear mixed models",
JOURNAL = "Journal of the American Statistical Association",
VOLUME = "88", 
PAGES = "9--25"
}

@book{Buckland,
AUTHOR = " Buckland, S.T. and Anderson, D. R. and Burnham, K. P. and Laake, J. L. and Borchers, D. L. and Thomas, L.",
YEAR= "2001" ,
TITLE = "Introduction to Distance Sampling--Estimating Abundance of Biological Populations",
PUBLISHER = "Oxford University Press", 
ADDRESS = "New York"
}

@article{Clayton,  
AUTHOR = "Clayton, D. and Kaldor, J.",
YEAR = "1987",
TITLE =" Empirical Bayes estimation of age-standardized relative risk for use in disease mapping",
JOURNAL = "Biometrics", 
VOLUME ="43", 
PAGES= "671--681"
}

@ARTICLE{Cragg,  
AUTHOR ="Cragg, J. G." ,
YEAR ="1971",
TITLE= " Some statistical models for limited dependent variables with application to the demand for durable goods",
JOURNAL ="Econometrica", 
VOLUME = "39",
PAGES = " 829--844"
}

@BOOK{Cressie, 
AUTHOR = " Cressie, N. A. C.",
YEAR = "1993",
TITLE = "Statistics for Spatial Data (revised)",
PUBLISHER= "Wiley", 
ADDRESS = "New York"
}
@article{Denes,
author = "D\'{e}nes, F. V. and Silveira, L. F. and Beissinger, S. R.",
title = "Estimating abundance of unmarked animal populations: accounting for imperfect detection and other sources of zero inflation",
journal = "Methods in Ecology and Evolution",
year = "2015",
volume = "6", 
pages = "543--556"}

@article{Dolan,
AUTHOR = " Dolan, D. M. and El-Shaarawi, A. H. and
Reynoldson, T.B.",
YEAR = "2000" ,
TITLE = "Predicting benthic counts in Lake Huron using spatial statistics and quasi-likelihood",
JOURNAL ="Environmetrics",
VOLUME = "11", 
PAGES = "287--304"
}

@article{Donohue,
AUTHOR = " Donohue, M. C. and Overholser R., Xu, R. and Vaida, F.",
YEAR = "2011",
TITLE = " Conditional Akaike information under generalized linear and proportional hazards mixed models",
JOURNAL = "Biometrika", 
VOLUME = "98",
PAGES = "685--700"
}

@article{Edge,
AUTHOR = " Edge, W. D. and Marcum, C. L.",
YEAR = "1989",
TITLE = "Determining elk distribution with pellet-group and telemetry techniques",
JOURNAL = "The Journal of Wildlife Management ", 
VOLUME = "53", 
PAGES ="621--624"
}

@article{Efron,  
AUTHOR = "Efron, B.",
YEAR = "1986",
TITLE = "Double exponential families and their use in generalized linear models",
JOURNAL = "Journal of the American Statistical Association",
VOLUME = "81", 
PAGES = "709--721"
}

@article{Fattorini,
AUTHOR = " Fattorini, L. and Ferretti, F. and Pisani, C. and Sforzi, A.",
YEAR = "2011" ,
TITLE = "Two-stage estimation of ungulate abundancein Mediterranean areas using pellet group count",
JOURNAL = "Environmental and Ecological Statatistics",
VOLUME = "18",
PAGES = " 291--314"
}

@article{Feinberg,  
AUTHOR ="Feinberg, S. E. and Rinaldo, A.",
YEAR = "2007",
TITLE = " Three centuries of categorical data analysis: log-linear models
and categorical data analysis",
JOURNAL = "Journal of Statistical Planning Inference", 
VOLUME = "137",
PAGES ="3430--3445"
}

@INCOLLECTION{Gribko,
AUTHOR = " Gribko, L. S. and Hohn, M. E. and Ford, W. F.",
YEAR = " 1999",
TITLE = "White-tailed deer impact on forest regeneration: modeling landscape-level deer activity patterns",
EDITORS = "Stringer, J.W. and Loftis, D.L.",
BOOKTITLE = "Proceedings, 12th Central Hardwood Forest Conference",
PUBLISHER = "Department of Agriculture, Forest Service, Southern Research Station",
ADDRESS = "Asheville, NC",
PAGES = "178--185"
}

%\bibitem[Kindermann and Snell (1980)]{Kindermann}  Kindermann R, Snell JL
%(1980) Markov random fields and their applications. Contemporary Mathematics
%1, American Mathematical Society, Providence, RI.

@BOOK{Haining,  
AUTHOR = "Haining, R.",
YEAR = "1990",
TITLE = "Spatial Data Analysis in the Social and Environmental Sciences",
PUBLISHER = "Cambridge University Press", 
ADDRESS = "Cambridge"
}

@article{Lambert,
author = " Lambert, D.",
year = "1992",
title = "Zero-inflated Poisson regression, with an application to defects in manufacturing",
journal = "Technometrics",
volume = "3", 
pages = "1--14"
}

@article{Lee2011,  
author = "Lee, W. and Lee, Y.",
year = "2012",
title = " Modifications of REML algorithm for HGLMs",
journal = "Statistics and Computing", 
volume = "22", 
pages = "959--966"
}

@article{Lee1996, 
author = " Lee, Y. and Nelder, J. A.",
year = "1996",
title = "Hierarchical generalized linear models (with discussion)",
journal = "Journal of the Royal Statististical Society, Series B",
volume = "58", 
pages = "619--656"
}

@article{Lee2000,
author = " Lee, Y. and Nelder, J. A.",
year = "2000",
title = "The relationship between double exponential families and extended
quasi-likelihood families",
journal = "Journal of the Royal Statistical Society, Series C", 
volume = "49",
pages = "413--419"
}

@article{Lee2001, 
author = "Lee, Y. and Nelder, J. A.",
year = "2000",
title = "Two ways of modeling overdispersion in non-normal data",
journal = "Journal of the Royal Statistical Society, Series C",
volume = "49", 
pages = "591--598"
}

@BOOK{Lee2006,
AUTHOR = " Lee, Y. and Nelder, J. A. and Pawitan, Y.",
YEAR = "2006",
TITLE = "Generalized Linear Models with Random Effects: Unified Analysis via H-likelihood",
PUBLISHER = "Chapman \& Hall/CRC", 
ADDRESS = "Boca Raton"
}

@article{Leichstein,
author = " Lichstein, J. W. and Simon,T. R. and Shriner, S. A. and Franzreb, K. E.",
year = "2002",
title = " Spatial autocorrelation and autoregressive models in Ecology",
journal = "Ecological Monograph",
volume = "72",
pages = "445--462"
}

@BOOK{McCullagh,  
AUTHOR = "McCullagh, P. and Nelder, J. A.",
YEAR = "1989",
TITLE = "Generalized Linear Models",
PUBLISHER = "Chapman \& Hall", 
ADDRESS = "London"
}

@article{Molas,  
author = "Molas, M., and Lesaffre, E.",
year = "2010",
title = "Hurdle models for multilevel zero-inflated data via h-likelihood",
journal = "Statistics in Medicine", 
volume = "29", 
pages = "3294--3310"
}

@article{Molenberghs,
author = " Molenberghs, G. and Verbeke, G. and Demetrio, C. G. B.",
year = "2007",
title = "An extended random-effects approach to model repeated, overdispersed count data",
journal = "Lifetime Data Analysis", 
volume = "13",
pages = "513--531"
}

@article{Neelon, 
author = " Neelon, B. and Ghosh, P. and Loebs, F. P.",
year = "2013",
title = "A spatial Poisson hurdle model for exploring geographic variation in emergency department visits",
journal = "Journal of the Royal Statistical Society, Series A", 
volume = "176", 
pages = "389--413"
}

@article{Neff,  
author = "Neff, D. J.",
year = "1968",
title = "The pellet-group count technique for big game trend, census, and distribution: a review",
journal = "The Journal of Wildlife Management",
vol = "32", 
pages = "597--614"
}

@article{Nelder,  
author = "Nelder, J. A. and Pregibon, D.",
year = "1987",
title = "An extended quasi-likelihood function",
journal = "Biometrika", 
volume = "74", 
pages = "221--232"
}

@article{Ord,
author = " Ord, K.",
year = "1975",
title = "Estimation methods for models of spatial interaction",
journal = "Journal of the American Statistical Associety",
volume = "70",
pages = "120--126"
}

@manual{R,
AUTHOR =  "{R Development Core Team}",
YEAR = "2015",
TITLE = "R: A language and environment for statistical computing",
ADDRESS = "R Foundation for Statistical Computing, Vienna, Austria, http://www.R-project.org/",
}

@article{Rousset,  
author = "Rousset, F. and Ferdy, J.",
year = "2014",
title = "Testing environmental and genetic effects in the presence of spatial
autocorrelation" ,
journal = "Ecography", 
volume = "37", 
pages = "781--790"
}

@article{Sk2007,
author = " Skarin, A.",
year = "2007",
title = "Habitat use by semi-domesticated reindeer, estimated with pellet-group counts",
journal = "Rangifer", 
volume = "27", 
pages = "121--132"
}

@article{Spiegelhalter,  
author = "Spiegelhalter, D. J. and Best, N. G. and Carlin, B. P. and {van der Linde}, A.",
year = "2002", 
title = "Bayesian measure of model complexity and fit (with discussion)",
journal = "Journal of the Royal Statistical Society, Series B", 
volume = "64", 
pages = "583--640"
}

@article{Sturtz, 
author = "Sturtz, G. and  Ligges, U. and Gelman, A.",
year = "2005",
title = "{R2WinBUGS} : a package for running {WinBUGS} from {R}",
journal = "Journal of Statistical Software",
volume = "2",
pages = "1--16"
}

@unpublished{Tin,  
AUTHOR = "Tin, A.",
YEAR = "2008" ,
TITLE = "Modeling Zero-Inflated Count Data with Underdispersion and Overdispersion",
PUBLISHER = "SAS Global Forum 2008: Statistics and Data Analysis",
NOTE = "SAS Global Forum 2008: Statistics and Data Analysis, URL: http://www2.sas.com/proceedings/forum2008/372-2008.pdf (last accessed: Jan. 08, 2016)"
}

@article{Xiaoping, 
author = " Xiaoping, J. and Banarjee, S. and Carlin, B.P.",
year = "2007",
title = "Order-free co-regionalized areal data models with application to multiple-disease mapping",
journal = "Journal of the Royal Statistical Society, Series B",
volume = "69",
pages = "817--838"
}

@article{Wall,  
author = "Wall, M.M.",
year = "2004",
title = " A close look at the spatial structure implied by the {CAR} and {SAR} models",
journal = "Journal of Statistical Planning and Inference",
volume = "121",
pages = "311--324"
}

@article{Oh,
author = "Jutaek Oh and Simon P. Washington and Doohee Nam",
title = "Accident prediction model for railway-highway interfaces",
year = "2006",
journal = "Accident Analysis and Prevention",
volume = "38",
pages = "346--356"
}

@article{Ridout,
author = "Ridout, M. R. and Besbeas, P.",
title = "An empirical model for underdispersed count data",
journal = "Statistical Modelling",
year = "2004",
volume = "4",
pages = "77--89"
}
@article{Verhoef,
author="{Ver Hoef}, J. M. and Jansen, J. K.",
title = "Space-time zero-inflated count models of {Harbor} seals",
year ="2007",
journal = "Environmetrics",
volume = "18",
pages = "697--712"}

@article{Verhoef07,
author="M. {Ver Hoef} and Peter L. Boveng",
title = "Quasi-Poisson vs. negative binomial regression: How should we model overdispersed count data?",
journal = "Ecology",
year = "2007",
volume = "88",
pages = "2766--2772"
}

@Book{Zuur,
author = "Zuur, A. F. and Saveliev, A. A. and Ieno, E. N.",
title = "Zero Inflated Models and Generalized Linear Mixed Models with R",
year = "2012",
publisher = "Highland Statistics Ltd.",
address = "Newburgh, U.K."
}
