# Supplementary material for: Spatial modeling of data with excessive zeros applied to reindeer pellet‐group counts
Source: Ecol Evol. 2016 Sep 12;6(19):7047–56. doi: 10.1002/ece3.2449 (PMC5513232; doi:10.1002/ece3.2449)
Supplement: Supplementary file 10 [file ECE3-6-7047-s010.tex]

\documentclass[english]{article}
\usepackage[latin9]{inputenc}
\usepackage{color}
\usepackage{float}
\usepackage{rotfloat}
\usepackage{textcomp}
\usepackage{graphicx}
\usepackage{setspace}
\usepackage[authoryear]{natbib}
\usepackage{subscript}
\usepackage{endfloat}
\usepackage{amssymb}
\usepackage{siunitx}
\doublespacing

\makeatletter

\providecommand{\tabularnewline}{\\}

%%%%%%%%%%%%%%%%%%%%%%%%%%%%%% User specified LaTeX commands.
\usepackage[right]{lineno}
\usepackage{fancyhdr}
\usepackage{pdfpages}
\pagestyle{fancy}
\thispagestyle{empty}
\fancyhead[LO]{Supplementary materials}
\fancyhf[HLE,HRO]{ }
\date{}

\makeatother

\usepackage{babel}

\begin{document}

\title{Supplementary material: Spatial modelling of data with excessive zeros applied to reindeer pellet-group counts}

\maketitle
\begin{center}

Youngjo Lee \textsuperscript{1}, Md. Moudud Alam \textsuperscript{2,{*}}, Maengseok Noh \textsuperscript{3}, Lars R{\"o}nneg\aa rd \textsuperscript{2} and Anna Skarin \textsuperscript{4}

\end{center}

\textbf{Affiliations}
\begin{enumerate}
\item Department of Statistics, Seoul National University, Seoul, Republic of Korea 
\item Dalarna University, School of Technology and Business Studies, Falun, Sweden 
\item Department of Statistics, Pukyong National University, Busan, Republic of Korea
\item Department of Animal Nutrition and Management, Swedish University of Agricultural Sciences, Uppsala, Sweden
\end{enumerate}

\paragraph{Corresponding author:}

 Md. Moudud Alam, Dalarna University, School of Technology and Business Studies, SE-791 88 Falun, Sweden 

Phone: +46-725468854

Email: maa@du.se

\newpage

\section*{Estimation procedure for HGLMs}

\label{Sec:3} Consider the models the following model, in
matrix notation
\begin{equation}
g\left( \mathbf{\lambda }\right) =X\mathbf{\beta }+Zv  \label{Eq:9}
\end{equation}
where $E\left( \mathbf{z|v}\right) =\mathbf{\ \lambda }$ with $\mathbf{z}%
^{T}=\left( z_{1},z_{2},\dots ,z_{n}\right) $ and $\mathbf{\lambda }%
^{T}=\left( \lambda _{1},\lambda _{2},\dots ,\lambda _{n}\right) $, $X$ is
the model matrix for the fixed effects $\mathbf{\beta }$ and $Z$ is the
model matrix associated with $\mathbf{v}$. For inferences about HGLMs we use
the h-likelihood presented by \cite{Lee1996} as
\begin{equation}
h=\sum_{i=1}^{n}\log f\left( z_{i}|v_{i}\right) +\log f\left( \mathbf{v}%
\right) .  \label{Eq:10}
\end{equation}

For estimation of fixed parameter $\mathbf{\beta }$, we use the
first-order Laplace approximation $p_{v}\left( h\right) $ defined below to
the marginal likelihood $m=\log \int \exp (h)dv$
\begin{equation}
p_{v}\left( h\right) =\left( h-\frac{1}{2}\log \{|\frac{\partial ^{2}h}{%
\partial v\partial v^{T}}|/(2\pi )\}\right) _{v=\hat{v}},  \label{eq:10.5}
\end{equation}

where $\hat{v}$ is the solution of $\partial h/\partial v=0.$ For estimation
of the dispersion parameters $\mathbf{\theta }$ (consisting of $\tau $, $%
\rho $, $\phi$, and $\alpha$), we maximize the adjusted profile h-likelihood
\begin{equation}
p_{\mathbf{\beta },v}\left( h\right) =\left( h-\frac{1}{2}\log \{|\frac{%
\partial ^{2}h}{\partial \left( v,\mathbf{\beta }\right) \left( \partial v,%
\mathbf{\beta }\right) ^{T}}|/(2\pi )\}\right) _{v=\hat{v},\mathbf{\beta }=%
\hat{\mathbf{\beta }}}  \label{Eq:11}
\end{equation}
which gives an extension of restricted maximum (log-)likelihood %
\citep{Lee2006}. The above estimation algorithm can be implemented in a
two-step procedure \citep{Lee2006}. In the first step, an iterative weighted
least square (IWLS) is implemented for estimating $v$, $\beta$ by
maximizing $h$ and $p_{v}\left( h\right)$, respectively given dispersion
parameters $\theta$. In the second step, $p_{\beta, v}\left( h\right)$ (\ref
{Eq:11}) is maximized to estimate $\theta$. The procedure iterates between
these two steps until convergence.

Because we consider spatial data where there are as many random effects as
the number of observations, a simple penalized quasi-likelihood %
\citep{Breslow} introduces serious bias in the parameter estimates %
\cite[see further discussion in][]{Lee2011}. Thus, in this paper, we use
the extended Fisher's scoring algorithm described in \citet{Lee2011} , with
necessary modification to handle a quasi-Poisson model, for fitting
generally structured spatial models.

\citet{Molas} showed that h-likelihood approach enables us to fit the hurdle
mixed model by using the same iterative algorithm as above, given that $%
\mathbf{v}_{0}\perp \mathbf{v}_{1}$ and $v_{k,i}\perp v_{k,j},~\forall i\neq
j$ and $k$. For $\mathbf{v}_{k}$ distributed as Gaussian CAR (or SAR) with
variance-covariance parameters $\tau _{k}$ and $\rho _{k}$ then by using an
eigenvalue decomposition of $\mathbf{D}$ matrix we can reformulate the
linear predictors in the hurdle model as
\begin{equation}
g_{k}\left( \mu _{i}\right) =\mathbf{X}_{i}\beta _{k}+\tilde{\mathbf{Z}}_{i}%
\tilde{\mathbf{v}}_{k}  \label{Eq:12}
\end{equation}
where $\tilde{\mathbf{Z}}_{i}=\mathbf{Z\Gamma }$ with $\mathbf{\Gamma }$
being a matrix whose columns are the eigenvectors of $\mathbf{D}$ and $%
\tilde{\mathbf{v}}_{k}=\mathbf{V}^{T}\mathbf{v}_{k}$. This representation 
reduces each element in $\tilde{\mathbf{u}}_{k}=\{\tilde{u_{k,i}}\}$ 
to independently distributed as $N\left( 0,\phi _{k,i}\right) $ where 
$\nu \left( \phi _{k,i}\right) =\theta_{0,k}+\theta _{1,k}\lambda _{i}$, 
$\nu \left( x\right) =1/x$ is an inverse link function for CAR ($=1/\sqrt{(}x)$ for SAR),
 $\theta _{0,k}=\frac{1}{\tau _{k}}$ ($=\frac{1}{\sqrt{\tau _{k}}}$ for SAR) 
and $\theta _{1,k}=\frac{ -\rho _{k}}{\tau _{k}}$ ($=\frac{-\rho _{k}}{\sqrt{\tau _{k}}}$ 
for SAR). This representation with independent $\widetilde{v}_{k,i}$ enables us to use
the same IWLS algorithm as \cite{Molas} with minor modification to handle
the heteroscedastic random effects, $\widetilde{v}_{k,i}$.

Therefore, h-likelihood approach enables us to fit both the spatial Poisson
and the spatial hurdle model with almost identical computational procedure.
This computational procedure is very fast, compared to the Bayesian Markov
Chain Monte Carlo based procedures which are often use in analyzing zero
inflated count response \cite[see e.g.,][]{Neelon,Agarwal}. An
\textbf{R} \citep{R} implementation of the above algorithm is provided as
supplementary material (we also plan to make it available on CRAN). A
slightly different implementation of the CAR model (for HGLMs but not for
hurdle) is provided in \textbf{R} package \textbf{hglm-v2.1} \cite{Alam}.
Spatial HGLMs can also be fitted by using \textbf{spaMM} package %
\cite{Rousset} in \textbf{R}. However, \textbf{spaMM} does not allow
fitting quasi models, therefore, we could not use it for data analysis. In
the following subsection, we discuss the model selection techniques used
with HGLMs.

\subsection*{Model selection for HGLMs}

\label{sec:3.1} For model selection, \citet{Lee2006} proposed various
statistics based upon h-likelihood, e.g., for estimation and model selection
of variance and covariance models, the adjusted profile h-likelihood $%
p_{\beta ,v}\left( h\right) $ defined in (\ref{Eq:11}) is suggested; for the
estimation of fixed effects, $\beta $, $p_{v}(h)$ is suggested. For nested
models, differences in $-2p_{v}\left( h\right) $ can be treated the same way
as is done for the classical likelihood ratio test. For non-nested models we
can use information criteria, such as the conditional Akaike's information
criteria (cAIC), based upon the first component of h-likelihood, which is
given as
\begin{equation}
cAIC=d+2p_{d}  \label{Eq:12}
\end{equation}
where $d=-2\left( l\left( \hat{\lambda};\mathbf{z}|\mathbf{v}\right)
-l\left( \mathbf{z};\mathbf{z}|\mathbf{v}\right) \right) $, $l\left( \hat{%
\lambda};\mathbf{z}|\mathbf{v}\right) =\log f\left( \mathbf{z}|\mathbf{v};%
\hat{\lambda}\right) $, and $n-p_{d}$ is the degrees of freedom for the
deviance $d$ \cite{Lee2006}, with $p_{d}=trace\left( H^{-1}H^{\ast }\right)
$; $H=-2\frac{\partial h^{2}}{\partial \left( \mathbf{\beta },\mathbf{v}%
\right) \partial \left( \mathbf{\beta },\mathbf{v}\right) ^{T}}$ and
\[
H^{\ast }=\left[
\begin{array}{ll}
X^{T}WX & X^{T}WZ \\
Z^{T}WX & Z^{T}WZ
\end{array}
\right]
\]
where $X$ and $Z$ are as in equation (\ref{Eq:9}) and $W$ is the diagonal
GLM weight matrix \citep{McCullagh}, whose $i^{th}$ diagonal element is
given by $W_{i,i}=\left( \frac{\partial ^{2}\eta }{\partial \lambda _{i}^{2}}%
\right) ^{2}V^{-1}\left( \lambda _{i}\right) $ where $V$ is the GLM variance
function \citep{McCullagh}. \citet{Spiegelhalter} refer to the cAIC as the
deviance information criterion in connection to selection of Bayesian
models, whereas \citet{Donohue} use it for frequentist model selection.

\bibliographystyle{ecology_letters2}
\bibliography{Lee_Alam}
\end{document}
