# Supplementary material for: Spatial modeling of data with excessive zeros applied to reindeer pellet‐group counts
Source: Ecol Evol. 2016 Sep 12;6(19):7047–56. doi: 10.1002/ece3.2449 (PMC5513232; doi:10.1002/ece3.2449)
Supplement: Supplementary file 11 [file ECE3-6-7047-s011.txt]

Elevation	Slope	VRM	Aspect	Aspect4	SMD	kNN	Distpow	logDistpow	Distroad	logDistroad	Distbig	logDistbig	Distgruva	logDistgruva	Distsmall	logDistsmall	SMD5	SMD11	SMD30	SMD32	SMD40	SMD41	SMD43	SMD44	SMD45	SMD46	SMD47	SMD48	SMD54	SMD55	SMD70	SMD71	SMD72	SMD80	SMD81	SMD82	SMDHouse	SMDMine	SMDBLeav	SMDConi	SMDClear	SMDYoung	SMDMire	SMDLake	Aspect4Flat	Aspect4NE	Aspect4SE	Aspect4SW	Aspect4NW
389	1.742046	2.161662e-05	1	1	44	62	3606	8.19063168090354	111	4.71849887129509	1543	7.34213173058472	921	6.82654522355659	111	4.71849887129509	0	0	0	0	0	0	0	1	0	0	0	0	0	0	0	0	0	0	0	0	0	0	0	1	0	0	0	0	0	1	0	0	0
389	1.811248	5.933974e-06	1	4	44	53	3535	8.17075142375753	206	5.33271879326537	1498	7.3125534981026	824	6.71538338633468	206	5.33271879326537	0	0	0	0	0	0	0	1	0	0	0	0	0	0	0	0	0	0	0	0	0	0	0	1	0	0	0	0	0	0	0	0	1
389	1.866953	1.324548e-05	1	1	55	62	3464	8.150467911624	250	5.52545293913178	1453	7.28207365809346	728	6.59167373200866	250	5.52545293913178	0	0	0	0	0	0	0	0	0	0	0	0	0	1	0	0	0	0	0	0	0	0	0	0	0	1	0	0	0	1	0	0	0
389	1.910344	7.523431e-06	1	1	55	46	3394	8.1300590399928	212	5.36129216570943	1411	7.25276241805319	632	6.45047042214418	212	5.36129216570943	0	0	0	0	0	0	0	0	0	0	0	0	0	1	0	0	0	0	0	0	0	0	0	0	0	1	0	0	0	1	0	0	0
388	1.718358	5.722046e-06	0	0	55	37	3326	8.10982627601848	141	4.95582705760126	1375	7.22693601849329	538	6.289715570909	141	4.95582705760126	0	0	0	0	0	0	0	0	0	0	0	0	0	1	0	0	0	0	0	0	0	0	0	0	0	1	0	0	1	0	0	0	0
388	2.190075	7.629395e-05	1	1	55	37	3259	8.08948247436075	70	4.26267987704132	1341	7.20191631753163	447	6.10479323241498	70	4.26267987704132	0	0	0	0	0	0	0	0	0	0	0	0	0	1	0	0	0	0	0	0	0	0	0	0	0	1	0	0	0	1	0	0	0
384	4.029545	0.0002164841	2	1	55	32	3131	8.04942705711069	0	0	1252	7.13329595489607	282	5.64544689764324	0	0	0	0	0	0	0	0	0	0	0	0	0	0	0	1	0	0	0	0	0	0	0	0	0	0	0	1	0	0	0	1	0	0	0
377	5.438008	0.0002465778	2	1	55	37	3070	8.02975852044082	50	3.93182563272433	1208	7.09754885061479	223	5.41164605185504	50	3.93182563272433	0	0	0	0	0	0	0	0	0	0	0	0	0	1	0	0	0	0	0	0	0	0	0	0	0	1	0	0	0	1	0	0	0
376	4.433861	7.926094e-05	1	4	55	27	3005	8.00836557031292	100	4.61512051684126	1170	7.06561336359772	200	5.30330490805908	100	4.61512051684126	0	0	0	0	0	0	0	0	0	0	0	0	0	1	0	0	0	0	0	0	0	0	0	0	0	1	0	0	0	0	0	0	1
376	3.43363	4.185571e-05	0	0	55	17	2934	7.9844627322622	100	4.61512051684126	1140	7.03966034986208	223	5.41164605185504	100	4.61512051684126	0	0	0	0	0	0	0	0	0	0	0	0	0	1	0	0	0	0	0	0	0	0	0	0	0	1	0	0	1	0	0	0	0
376	3.089118	9.716881e-05	1	4	55	17	2864	7.96032362914884	50	3.93182563272433	1118	7.02019070831193	282	5.64544689764324	50	3.93182563272433	0	0	0	0	0	0	0	0	0	0	0	0	0	1	0	0	0	0	0	0	0	0	0	0	0	1	0	0	0	0	0	0	1
378	3.199601	0.0003862381	1	1	55	17	2793	7.93522953981691	50	3.93182563272433	1092	6.99668148817654	360	5.88887795833288	50	3.93182563272433	0	0	0	0	0	0	0	0	0	0	0	0	0	1	0	0	0	0	0	0	0	0	0	0	0	1	0	0	0	1	0	0	0
374	4.887652	0.0001709196	1	1	55	17	2724	7.91022370709734	0	0	1068	6.97447891102505	447	6.10479323241498	0	0	0	0	0	0	0	0	0	0	0	0	0	0	0	1	0	0	0	0	0	0	0	0	0	0	0	1	0	0	0	1	0	0	0
372	5.994093	0.0001457002	0	0	55	13	2592	7.86057078553866	0	0	989	6.89770494312864	632	6.45047042214418	0	0	0	0	0	0	0	0	0	0	0	0	0	0	0	1	0	0	0	0	0	0	0	0	0	0	0	1	0	0	1	0	0	0	0
370	5.515724	0.0002028147	1	1	54	12	2530	7.83636976054512	50	3.93182563272433	919	6.82437367004309	728	6.59167373200866	50	3.93182563272433	0	0	0	0	0	0	0	0	0	0	0	0	1	0	0	0	0	0	0	0	0	0	0	0	1	0	0	0	0	1	0	0	0
368	3.988871	0.0002065235	1	1	55	12	2470	7.81237820598861	50	3.93182563272433	848	6.74405918631135	824	6.71538338633468	50	3.93182563272433	0	0	0	0	0	0	0	0	0	0	0	0	0	1	0	0	0	0	0	0	0	0	0	0	0	1	0	0	0	1	0	0	0
366	1.032802	0.0001249313	2	1	55	17	2343	7.7596141506969	50	3.93182563272433	721	6.58202513889283	1019	6.92755790627832	50	3.93182563272433	0	0	0	0	0	0	0	0	0	0	0	0	0	1	0	0	0	0	0	0	0	0	0	0	0	1	0	0	0	1	0	0	0
363	1.032802	5.382962e-05	2	1	54	16	2280	7.73236922228439	100	4.61512051684126	670	6.50876913697168	1118	7.02019070831193	100	4.61512051684126	0	0	0	0	0	0	0	0	0	0	0	0	1	0	0	0	0	0	0	0	0	0	0	0	1	0	0	0	0	1	0	0	0
362	2.504071	0.0002200868	2	1	55	16	2220	7.70571282389443	141	4.95582705760126	626	6.44094654063292	1216	7.10414409298753	141	4.95582705760126	0	0	0	0	0	0	0	0	0	0	0	0	0	1	0	0	0	0	0	0	0	0	0	0	0	1	0	0	0	1	0	0	0
358	3.463236	0.0002037684	2	1	55	8	2205	7.69893619981345	100	4.61512051684126	632	6.45047042214418	1323	7.18841273649695	100	4.61512051684126	0	0	0	0	0	0	0	0	0	0	0	0	0	1	0	0	0	0	0	0	0	0	0	0	0	1	0	0	0	1	0	0	0
355	2.560639	0.0003205405	2	1	72	0	2152	7.67461749736436	100	4.61512051684126	604	6.40522845803084	1422	7.26052259808985	100	4.61512051684126	0	0	0	0	0	0	0	0	0	0	0	0	0	0	0	0	1	0	0	0	0	0	0	0	0	0	1	0	0	1	0	0	0
355	2.988215	0.0002481673	1	1	72	0	2102	7.6511201757027	100	4.61512051684126	559	6.32793678372919	1520	7.32712329225929	100	4.61512051684126	0	0	0	0	0	0	0	0	0	0	0	0	0	0	0	0	1	0	0	0	0	0	0	0	0	0	1	0	0	1	0	0	0
353	2.437808	0.0001884037	1	4	72	0	2057	7.62948991639399	141	4.95582705760126	522	6.25958146406492	1619	7.39018142822643	141	4.95582705760126	0	0	0	0	0	0	0	0	0	0	0	0	0	0	0	0	1	0	0	0	0	0	0	0	0	0	1	0	0	0	0	0	1
354	2.897904	9.006924e-05	1	1	44	77	2015	7.60887062919126	150	5.01727983681492	502	6.22059017009974	1718	7.44949800538285	150	5.01727983681492	0	0	0	0	0	0	0	1	0	0	0	0	0	0	0	0	0	0	0	0	0	0	0	1	0	0	0	0	0	1	0	0	0
352	2.263636	6.114112e-05	1	1	72	50	1978	7.59034694560257	158	5.06890420222023	500	6.21660610108486	1817	7.50549227473742	158	5.06890420222023	0	0	0	0	0	0	0	0	0	0	0	0	0	0	0	0	1	0	0	0	0	0	0	0	0	0	1	0	0	1	0	0	0
350	1.730243	8.424123e-05	2	1	72	0	1944	7.57301725605255	180	5.19849703126583	500	6.21660610108486	1916	7.55851674304564	180	5.19849703126583	0	0	0	0	0	0	0	0	0	0	0	0	0	0	0	0	1	0	0	0	0	0	0	0	0	0	1	0	0	1	0	0	0
350	2.064934	8.837382e-05	8	4	55	9	1913	7.5569505720129	100	4.61512051684126	509	6.23441072571837	2015	7.60887062919126	100	4.61512051684126	0	0	0	0	0	0	0	0	0	0	0	0	0	1	0	0	0	0	0	0	0	0	0	0	0	1	0	0	0	0	0	0	1
351	2.536551	6.29425e-05	1	1	55	37	1850	7.5234813125735	50	3.93182563272433	552	6.31535800152233	2214	7.70300768247924	50	3.93182563272433	0	0	0	0	0	0	0	0	0	0	0	0	0	1	0	0	0	0	0	0	0	0	0	0	0	1	0	0	0	1	0	0	0
349	1.542363	9.176466e-05	1	1	72	5	1820	7.50714107972761	111	4.71849887129509	570	6.34738920965601	2313	7.74673290775362	111	4.71849887129509	0	0	0	0	0	0	0	0	0	0	0	0	0	0	0	0	1	0	0	0	0	0	0	0	0	0	1	0	0	1	0	0	0
349	1.01275	3.592173e-05	1	4	72	0	1786	7.48829351515943	206	5.33271879326537	604	6.40522845803084	2412	7.78862606562503	206	5.33271879326537	0	0	0	0	0	0	0	0	0	0	0	0	0	0	0	0	1	0	0	0	0	0	0	0	0	0	1	0	0	0	0	0	1
349	0.8102307	2.352397e-05	2	1	72	0	1746	7.46565531013406	282	5.64544689764324	632	6.45047042214418	2512	7.82923253754359	282	5.64544689764324	0	0	0	0	0	0	0	0	0	0	0	0	0	0	0	0	1	0	0	0	0	0	0	0	0	0	1	0	0	1	0	0	0
348	0.5729387	2.214644e-05	0	0	72	0	1708	7.44366368311559	353	5.86929691313377	667	6.50428817353665	2611	7.86787149039632	353	5.86929691313377	0	0	0	0	0	0	0	0	0	0	0	0	0	0	0	0	1	0	0	0	0	0	0	0	0	0	1	0	1	0	0	0	0
348	0	0.0001041624	0	0	72	0	1676	7.42476176182321	424	6.05208916892442	650	6.47850964220857	2711	7.90544164906029	424	6.05208916892442	0	0	0	0	0	0	0	0	0	0	0	0	0	0	0	0	1	0	0	0	0	0	0	0	0	0	1	0	1	0	0	0	0
349	1.620137	0.0001621246	6	3	72	0	1644	7.40549566319947	500	6.21660610108486	618	6.4281052726846	2811	7.94165125293056	500	6.21660610108486	0	0	0	0	0	0	0	0	0	0	0	0	0	0	0	0	1	0	0	0	0	0	0	0	0	0	1	0	0	0	0	1	0
350	2.113945	0.0001086129	6	3	55	9	1614	7.38709023565676	583	6.36990098282823	602	6.40191719672719	2910	7.97625194374562	583	6.36990098282823	0	0	0	0	0	0	0	0	0	0	0	0	0	1	0	0	0	0	0	0	0	0	0	0	0	1	0	0	0	0	0	1	0
353	2.084677	6.961823e-05	5	3	54	12	1581	7.3664451483276	570	6.34738920965601	570	6.34738920965601	3010	8.01002752848173	670	6.50876913697168	0	0	0	0	0	0	0	0	0	0	0	0	1	0	0	0	0	0	0	0	0	0	0	0	1	0	0	0	0	0	0	1	0
381	2.263636	2.076891e-05	6	3	43	55	3959	8.28399930424853	0	0	1850	7.5234813125735	1208	7.09754885061479	0	0	0	0	0	0	0	0	1	0	0	0	0	0	0	0	0	0	0	0	0	0	0	0	0	1	0	0	0	0	0	0	0	1	0
385	2.66249	1.186795e-05	6	3	43	55	3889	8.26616443661249	100	4.61512051684126	1850	7.5234813125735	1118	7.02019070831193	100	4.61512051684126	0	0	0	0	0	0	1	0	0	0	0	0	0	0	0	0	0	0	0	0	0	0	0	1	0	0	0	0	0	0	0	1	0
389	2.639336	1.631843e-05	6	3	43	55	3819	8.24800570160062	200	5.30330490805908	1811	7.50218648660292	1029	6.93731408122368	200	5.30330490805908	0	0	0	0	0	0	1	0	0	0	0	0	0	0	0	0	0	0	0	0	0	0	0	1	0	0	0	0	0	0	0	1	0
393	2.308417	9.844038e-05	6	3	43	60	3750	8.22977775008189	300	5.70711026474888	1767	7.47760424319759	943	6.8501261661455	300	5.70711026474888	0	0	0	0	0	0	1	0	0	0	0	0	0	0	0	0	0	0	0	0	0	0	0	1	0	0	0	0	0	0	0	1	0
395	0.9058504	7.926094e-05	7	4	43	62	3683	8.2117543973752	400	5.99396142730657	1726	7.45414107814668	860	6.75809450442773	400	5.99396142730657	0	0	0	0	0	0	1	0	0	0	0	0	0	0	0	0	0	0	0	0	0	0	0	1	0	0	0	0	0	0	0	0	1
396	0.7303412	6.06113e-05	1	4	44	62	3617	8.19367666595524	424	6.05208916892442	1691	7.43366654016617	781	6.66185474054531	424	6.05208916892442	0	0	0	0	0	0	0	1	0	0	0	0	0	0	0	0	0	0	0	0	0	0	0	1	0	0	0	0	0	0	0	0	1
395	1.432096	3.051758e-05	2	1	44	62	3553	8.1758290087146	360	5.88887795833288	1655	7.4121603349452	707	6.56244409369372	360	5.88887795833288	0	0	0	0	0	0	0	1	0	0	0	0	0	0	0	0	0	0	0	0	0	0	0	1	0	0	0	0	0	1	0	0	0
394	0.7303412	2.362993e-05	1	1	72	62	3490	8.15794350710504	316	5.75890177387728	1610	7.38461038317697	640	6.46302945692067	316	5.75890177387728	0	0	0	0	0	0	0	0	0	0	0	0	0	0	0	0	1	0	0	0	0	0	0	0	0	0	1	0	0	1	0	0	0
394	1.032802	1.504686e-05	8	4	72	7	3429	8.14031554015999	269	5.59842195899838	1565	7.35627987655075	583	6.36990098282823	269	5.59842195899838	0	0	0	0	0	0	0	0	0	0	0	0	0	0	0	0	1	0	0	0	0	0	0	0	0	0	1	0	0	0	0	0	1
395	0.5729387	3.178914e-05	0	0	55	28	3358	8.11939858961229	223	5.41164605185504	1523	7.32909373624659	538	6.289715570909	223	5.41164605185504	0	0	0	0	0	0	0	0	0	0	0	0	0	1	0	0	0	0	0	0	0	0	0	0	0	1	0	0	1	0	0	0	0
395	1.145763	0.0001496209	0	0	55	28	3288	8.09833884618906	200	5.30330490805908	1486	7.30451594646016	509	6.23441072571837	200	5.30330490805908	0	0	0	0	0	0	0	0	0	0	0	0	0	1	0	0	0	0	0	0	0	0	0	0	0	1	0	0	1	0	0	0	0
395	2.988215	0.0001444287	1	1	55	40	3217	8.07651532755233	158	5.06890420222023	1456	7.2841348061952	500	6.21660610108486	158	5.06890420222023	0	0	0	0	0	0	0	0	0	0	0	0	0	1	0	0	0	0	0	0	0	0	0	0	0	1	0	0	0	1	0	0	0
393	2.437808	3.157722e-05	1	1	55	40	3148	8.05484022110102	150	5.01727983681492	1431	7.26682734752059	509	6.23441072571837	150	5.01727983681492	0	0	0	0	0	0	0	0	0	0	0	0	0	1	0	0	0	0	0	0	0	0	0	0	0	1	0	0	0	1	0	0	0
393	2.536551	7.915497e-05	1	4	72	27	3080	8.03300949859667	180	5.19849703126583	1408	7.25063551189868	538	6.289715570909	180	5.19849703126583	0	0	0	0	0	0	0	0	0	0	0	0	0	0	0	0	1	0	0	0	0	0	0	0	0	0	1	0	0	0	0	0	1
396	4.089788	7.692973e-05	8	4	55	13	3015	8.01168672912785	223	5.41164605185504	1382	7.23201033166476	583	6.36990098282823	223	5.41164605185504	0	0	0	0	0	0	0	0	0	0	0	0	0	1	0	0	0	0	0	0	0	0	0	0	0	1	0	0	0	0	0	0	1
400	3.26283	0.0005887349	1	1	55	12	2951	7.99023818572036	254	5.54126354515843	1343	7.20340552108309	640	6.46302945692067	254	5.54126354515843	0	0	0	0	0	0	0	0	0	0	0	0	0	1	0	0	0	0	0	0	0	0	0	0	0	1	0	0	0	1	0	0	0
396	2.811949	0.0002447764	1	1	72	0	2890	7.96935774201635	291	5.67675380226828	1272	7.14913159855741	707	6.56244409369372	291	5.67675380226828	0	0	0	0	0	0	0	0	0	0	0	0	0	0	0	0	1	0	0	0	0	0	0	0	0	0	1	0	0	1	0	0	0
396	5.09916	0.0001415677	1	1	72	13	2830	7.9483852851119	300	5.70711026474888	1204	7.09423484592476	781	6.66185474054531	300	5.70711026474888	0	0	0	0	0	0	0	0	0	0	0	0	0	0	0	0	1	0	0	0	0	0	0	0	0	0	1	0	0	1	0	0	0
394	4.069808	0.0001809862	1	4	54	13	2765	7.9251575122247	316	5.75890177387728	1140	7.03966034986208	860	6.75809450442773	316	5.75890177387728	0	0	0	0	0	0	0	0	0	0	0	0	1	0	0	0	0	0	0	0	0	0	0	0	1	0	0	0	0	0	0	0	1
395	5.81248	0.0004452599	2	1	54	11	2701	7.90174751852014	282	5.64544689764324	1081	6.98656645940643	943	6.8501261661455	282	5.64544689764324	0	0	0	0	0	0	0	0	0	0	0	0	1	0	0	0	0	0	0	0	0	0	0	0	1	0	0	0	0	1	0	0	0
391	5.990719	0.0001164542	1	1	55	18	2640	7.87891291229713	223	5.41164605185504	1029	6.93731408122368	1029	6.93731408122368	223	5.41164605185504	0	0	0	0	0	0	0	0	0	0	0	0	0	1	0	0	0	0	0	0	0	0	0	0	0	1	0	0	0	1	0	0	0
388	6.822149	0.0001146528	1	1	55	17	2580	7.85593219971861	180	5.19849703126583	984	6.89264164117209	1118	7.02019070831193	180	5.19849703126583	0	0	0	0	0	0	0	0	0	0	0	0	0	1	0	0	0	0	0	0	0	0	0	0	0	1	0	0	0	1	0	0	0
385	7.654503	7.9049e-05	1	1	55	14	2523	7.8336002236611	150	5.01727983681492	939	6.84587987526405	1208	7.09754885061479	150	5.01727983681492	0	0	0	0	0	0	0	0	0	0	0	0	0	1	0	0	0	0	0	0	0	0	0	0	0	1	0	0	0	1	0	0	0
386	6.047817	0.0001615948	1	1	55	15	2512	7.82923253754359	200	5.30330490805908	948	6.85540879860993	1320	7.18614430452233	200	5.30330490805908	0	0	0	0	0	0	0	0	0	0	0	0	0	1	0	0	0	0	0	0	0	0	0	0	0	1	0	0	0	1	0	0	0
381	4.99048	4.376306e-05	1	1	55	16	2418	7.79110951061003	150	5.01727983681492	873	6.77308037565554	1392	7.23921497377981	150	5.01727983681492	0	0	0	0	0	0	0	0	0	0	0	0	0	1	0	0	0	0	0	0	0	0	0	0	0	1	0	0	0	1	0	0	0
383	4.714065	2.22524e-05	1	1	55	16	2415	7.78986855905471	180	5.19849703126583	873	6.77308037565554	1504	7.31654817718298	180	5.19849703126583	0	0	0	0	0	0	0	0	0	0	0	0	0	1	0	0	0	0	0	0	0	0	0	0	0	1	0	0	0	1	0	0	0
381	3.762623	3.306071e-05	1	1	55	18	2371	7.77148876011762	150	5.01727983681492	838	6.73221070646721	1597	7.37650812632622	150	5.01727983681492	0	0	0	0	0	0	0	0	0	0	0	0	0	1	0	0	0	0	0	0	0	0	0	0	0	1	0	0	0	1	0	0	0
380	4.887652	0.0001430511	1	1	45	104	2330	7.75405263903576	150	5.01727983681492	813	6.70196036600254	1691	7.43366654016617	150	5.01727983681492	0	0	0	0	0	0	0	0	1	0	0	0	0	0	0	0	0	0	0	0	0	0	0	1	0	0	0	0	0	1	0	0	0
370	6.517024	9.642707e-05	2	1	45	104	2247	7.71779621101358	70	4.26267987704132	751	6.62273632394984	1772	7.48042830607421	70	4.26267987704132	0	0	0	0	0	0	0	0	1	0	0	0	0	0	0	0	0	0	0	0	0	0	0	1	0	0	0	0	0	1	0	0	0
373	6.176755	6.845262e-05	1	1	45	104	2261	7.72400465667607	100	4.61512051684126	800	6.68586094706836	1882	7.54062152865715	100	4.61512051684126	0	0	0	0	0	0	0	0	1	0	0	0	0	0	0	0	0	0	0	0	0	0	0	1	0	0	0	0	0	1	0	0	0
372	6.264419	0.0003231896	2	1	45	104	2229	7.70975686445416	100	4.61512051684126	800	6.68586094706836	1978	7.59034694560257	100	4.61512051684126	0	0	0	0	0	0	0	0	1	0	0	0	0	0	0	0	0	0	0	0	0	0	0	1	0	0	0	0	0	1	0	0	0
366	4.069808	0.0002219942	1	1	45	104	2198	7.69575799055476	100	4.61512051684126	806	6.69332366826995	2074	7.6377164326648	100	4.61512051684126	0	0	0	0	0	0	0	0	1	0	0	0	0	0	0	0	0	0	0	0	0	0	0	1	0	0	0	0	0	1	0	0	0
363	3.718994	0.0003197988	2	1	44	104	2166	7.68109900153636	100	4.61512051684126	824	6.71538338633468	2170	7.68294316987829	100	4.61512051684126	0	0	0	0	0	0	0	1	0	0	0	0	0	0	0	0	0	0	0	0	0	0	0	1	0	0	0	0	0	1	0	0	0
364	3.148096	0.0003452301	0	0	55	20	2136	7.66715825531915	100	4.61512051684126	851	6.74758652682932	2267	7.72665366484764	100	4.61512051684126	0	0	0	0	0	0	0	0	0	0	0	0	0	1	0	0	0	0	0	0	0	0	0	0	0	1	0	0	1	0	0	0	0
362	3.713504	0.0003529655	1	1	55	20	2102	7.6511201757027	50	3.93182563272433	863	6.76157276880406	2364	7.76853330092603	50	3.93182563272433	0	0	0	0	0	0	0	0	0	0	0	0	0	1	0	0	0	0	0	0	0	0	0	0	0	1	0	0	0	1	0	0	0
359	4.298638	0.0003725688	1	1	55	20	2061	7.63143166457691	0	0	886	6.78784498230958	2462	7.80913539812054	0	0	0	0	0	0	0	0	0	0	0	0	0	0	0	1	0	0	0	0	0	0	0	0	0	0	0	1	0	0	0	1	0	0	0
358	3.713504	0.0002145767	1	1	55	20	2024	7.61332497954064	100	4.61512051684126	919	6.82437367004309	2559	7.84776253747361	100	4.61512051684126	0	0	0	0	0	0	0	0	0	0	0	0	0	1	0	0	0	0	0	0	0	0	0	0	0	1	0	0	0	1	0	0	0
359	4.069808	0.0001389186	1	1	55	20	1992	7.59739632021279	200	5.30330490805908	948	6.85540879860993	2657	7.88532923927319	200	5.30330490805908	0	0	0	0	0	0	0	0	0	0	0	0	0	1	0	0	0	0	0	0	0	0	0	0	0	1	0	0	0	1	0	0	0
355	4.16874	0.0002293057	1	1	55	20	1960	7.58120982619635	291	5.67675380226828	934	6.84054652928869	2755	7.92153563213355	291	5.67675380226828	0	0	0	0	0	0	0	0	0	0	0	0	0	1	0	0	0	0	0	0	0	0	0	0	0	1	0	0	0	1	0	0	0
350	1.032802	0.0002022849	2	1	71	0	1882	7.54062152865715	403	6.00141487796115	863	6.76157276880406	2844	7.95331834656043	403	6.00141487796115	0	0	0	0	0	0	0	0	0	0	0	0	0	0	0	1	0	0	0	0	0	0	0	0	0	0	1	0	0	1	0	0	0
351	1.632739	0.0001798206	1	4	72	0	1897	7.54855597916987	474	6.16331480403464	886	6.78784498230958	2951	7.99023818572036	474	6.16331480403464	0	0	0	0	0	0	0	0	0	0	0	0	0	0	0	0	1	0	0	0	0	0	0	0	0	0	1	0	0	0	0	0	1
350	1.232002	6.855858e-05	2	1	72	5	1850	7.5234813125735	570	6.34738920965601	854	6.75110146893676	3050	8.02322468471667	570	6.34738920965601	0	0	0	0	0	0	0	0	0	0	0	0	0	0	0	0	1	0	0	0	0	0	0	0	0	0	1	0	0	1	0	0	0
350	0.2025703	2.786848e-05	2	1	71	0	1773	7.48099216286952	640	6.46302945692067	824	6.71538338633468	3148	8.05484022110102	640	6.46302945692067	0	0	0	0	0	0	0	0	0	0	0	0	0	0	0	1	0	0	0	0	0	0	0	0	0	0	1	0	0	1	0	0	0
378	2.560639	2.797445e-05	6	3	44	62	4106	8.32044811395656	50	3.93182563272433	2124	7.66152708135852	1280	7.15539630189673	50	3.93182563272433	0	0	0	0	0	0	0	1	0	0	0	0	0	0	0	0	0	0	0	0	0	0	0	1	0	0	0	0	0	0	0	1	0
383	2.897904	1.22918e-05	7	3	44	62	4040	8.30424746507847	111	4.71849887129509	2081	7.64108424917491	1204	7.09423484592476	111	4.71849887129509	0	0	0	0	0	0	0	1	0	0	0	0	0	0	0	0	0	0	0	0	0	0	0	1	0	0	0	0	0	0	0	1	0
388	2.897904	6.813473e-05	6	3	44	62	3975	8.28803156777646	180	5.19849703126583	2042	7.62217459481762	1131	7.03174125876313	180	5.19849703126583	0	0	0	0	0	0	0	1	0	0	0	0	0	0	0	0	0	0	0	0	0	0	0	1	0	0	0	0	0	0	0	1	0
390	2.639336	3.157722e-05	6	3	43	62	3912	8.27205962221041	250	5.52545293913178	2008	7.60539236481493	1063	6.96979066990159	250	5.52545293913178	0	0	0	0	0	0	1	0	0	0	0	0	0	0	0	0	0	0	0	0	0	0	0	1	0	0	0	0	0	0	0	1	0
394	2.308417	7.692973e-05	6	3	43	62	3850	8.25608813381491	320	5.77144112313002	1967	7.5847730776122	1000	6.90875477931522	320	5.77144112313002	0	0	0	0	0	0	1	0	0	0	0	0	0	0	0	0	0	0	0	0	0	0	0	1	0	0	0	0	0	0	0	1	0
398	1.358634	0.000193384	7	4	43	62	3783	8.23853693017177	403	6.00141487796115	1923	7.56216163122565	943	6.8501261661455	403	6.00141487796115	0	0	0	0	0	0	1	0	0	0	0	0	0	0	0	0	0	0	0	0	0	0	0	1	0	0	0	0	0	0	0	0	1
398	1.432096	6.198883e-05	0	0	44	62	3712	8.21959545417708	492	6.20050917404269	1878	7.53849499941346	894	6.79682371827486	492	6.20050917404269	0	0	0	0	0	0	0	1	0	0	0	0	0	0	0	0	0	0	0	0	0	0	0	1	0	0	0	0	1	0	0	0	0
398	0.7303412	2.574921e-05	1	1	72	46	3641	8.20028826028755	538	6.289715570909	1838	7.51697722460432	854	6.75110146893676	538	6.289715570909	0	0	0	0	0	0	0	0	0	0	0	0	0	0	0	0	1	0	0	0	0	0	0	0	0	0	1	0	0	1	0	0	0
398	0.4529535	3.740523e-05	1	4	72	46	3572	8.18116085802341	509	6.23441072571837	1802	7.49720722320332	824	6.71538338633468	509	6.23441072571837	0	0	0	0	0	0	0	0	0	0	0	0	0	0	0	0	1	0	0	0	0	0	0	0	0	0	1	0	0	0	0	0	1
399	1.181015	3.2213e-05	7	4	55	28	3504	8.16194579946869	474	6.16331480403464	1772	7.48042830607421	806	6.69332366826995	474	6.16331480403464	0	0	0	0	0	0	0	0	0	0	0	0	0	1	0	0	0	0	0	0	0	0	0	0	0	1	0	0	0	0	0	0	1
400	1.232002	1.176198e-05	8	4	55	28	3438	8.14293601043227	452	6.11589212548303	1746	7.46565531013406	800	6.68586094706836	452	6.11589212548303	0	0	0	0	0	0	0	0	0	0	0	0	0	1	0	0	0	0	0	0	0	0	0	0	0	1	0	0	0	0	0	0	1
402	1.01275	1.462301e-05	8	4	72	28	3373	8.12385426310591	450	6.11146733950268	1724	7.45298232946546	806	6.69332366826995	450	6.11146733950268	0	0	0	0	0	0	0	0	0	0	0	0	0	0	0	0	1	0	0	0	0	0	0	0	0	0	1	0	0	0	0	0	1
404	1.280959	5.001492e-05	8	4	72	42	3310	8.10500553754725	460	6.13339804299665	1697	7.43720636687129	824	6.71538338633468	460	6.13339804299665	0	0	0	0	0	0	0	0	0	0	0	0	0	0	0	0	1	0	0	0	0	0	0	0	0	0	1	0	0	0	0	0	1
406	2.064934	4.365709e-05	8	4	72	24	3250	8.08671792030391	492	6.20050917404269	1627	7.39510754656249	854	6.75110146893676	492	6.20050917404269	0	0	0	0	0	0	0	0	0	0	0	0	0	0	0	0	1	0	0	0	0	0	0	0	0	0	1	0	0	0	0	0	1
407	1.090747	0.0001321369	8	4	55	13	3189	8.06777619577889	538	6.289715570909	1562	7.35436233042148	894	6.79682371827486	538	6.289715570909	0	0	0	0	0	0	0	0	0	0	0	0	0	1	0	0	0	0	0	0	0	0	0	0	0	1	0	0	0	0	0	0	1
411	2.876658	0.000415802	7	4	54	10	3124	8.0471895621705	570	6.34738920965601	1500	7.31388683163346	943	6.8501261661455	570	6.34738920965601	0	0	0	0	0	0	0	0	0	0	0	0	1	0	0	0	0	0	0	0	0	0	0	0	1	0	0	0	0	0	0	0	1
410	2.437808	0.0003510581	2	1	55	10	3061	8.02682357621763	600	6.39859493453521	1442	7.27447955877387	1000	6.90875477931522	600	6.39859493453521	0	0	0	0	0	0	0	0	0	0	0	0	0	1	0	0	0	0	0	0	0	0	0	0	0	1	0	0	0	1	0	0	0
412	2.94688	4.1008e-05	8	4	54	10	3000	8.00670084544037	583	6.36990098282823	1389	7.23705902612474	1063	6.96979066990159	583	6.36990098282823	0	0	0	0	0	0	0	0	0	0	0	0	1	0	0	0	0	0	0	0	0	0	0	0	1	0	0	0	0	0	0	0	1
414	3.864247	0.0002075831	8	4	54	10	2941	7.98684490116138	538	6.289715570909	1341	7.20191631753163	1131	7.03174125876313	538	6.289715570909	0	0	0	0	0	0	0	0	0	0	0	0	1	0	0	0	0	0	0	0	0	0	0	0	1	0	0	0	0	0	0	0	1
415	4.044691	0.0001233419	1	1	55	13	2884	7.9672801789422	492	6.20050917404269	1297	7.16857989726403	1204	7.09423484592476	492	6.20050917404269	0	0	0	0	0	0	0	0	0	0	0	0	0	1	0	0	0	0	0	0	0	0	0	0	0	1	0	0	0	1	0	0	0
413	4.520227	0.0001002418	2	1	55	18	2830	7.9483852851119	460	6.13339804299665	1253	7.13409372119287	1280	7.15539630189673	460	6.13339804299665	0	0	0	0	0	0	0	0	0	0	0	0	0	1	0	0	0	0	0	0	0	0	0	0	0	1	0	0	0	1	0	0	0
410	4.735581	0.0002322727	1	4	55	16	2778	7.9298464297425	450	6.11146733950268	1217	7.10496544826984	1360	7.21597500265147	450	6.11146733950268	0	0	0	0	0	0	0	0	0	0	0	0	0	1	0	0	0	0	0	0	0	0	0	0	0	1	0	0	0	0	0	0	1
412	5.885129	0.0004320145	1	1	55	16	2729	7.91205688817901	450	6.11146733950268	1185	7.07834157955767	1442	7.27447955877387	450	6.11146733950268	0	0	0	0	0	0	0	0	0	0	0	0	0	1	0	0	0	0	0	0	0	0	0	0	0	1	0	0	0	1	0	0	0
407	6.127495	0.0001704958	2	1	55	16	2683	7.89506349809157	447	6.10479323241498	1142	7.04141166379481	1526	7.33106030521863	447	6.10479323241498	0	0	0	0	0	0	0	0	0	0	0	0	0	1	0	0	0	0	0	0	0	0	0	0	0	1	0	0	0	1	0	0	0
403	4.803774	0.0001264148	2	1	55	18	2640	7.87891291229713	412	6.02344759296103	1106	7.00940893270864	1612	7.38585107812521	412	6.02344759296103	0	0	0	0	0	0	0	0	0	0	0	0	0	1	0	0	0	0	0	0	0	0	0	0	0	1	0	0	0	1	0	0	0
406	6.996885	0.0001996358	1	4	55	19	2646	7.8811822022271	450	6.11146733950268	1128	7.02908756414966	1724	7.45298232946546	450	6.11146733950268	0	0	0	0	0	0	0	0	0	0	0	0	0	1	0	0	0	0	0	0	0	0	0	0	0	1	0	0	0	0	0	0	1
404	6.495326	0.0001515282	1	1	45	104	2610	7.86748856869913	427	6.0591231955818	1110	7.01301578963963	1811	7.50218648660292	427	6.0591231955818	0	0	0	0	0	0	0	0	1	0	0	0	0	0	0	0	0	0	0	0	0	0	0	1	0	0	0	0	0	1	0	0	0
405	5.854107	0.0001408259	1	4	45	104	2577	7.85476918349913	403	6.00141487796115	1101	7.00488198971286	1900	7.55013534248843	403	6.00141487796115	0	0	0	0	0	0	0	0	1	0	0	0	0	0	0	0	0	0	0	0	0	0	0	1	0	0	0	0	0	0	0	0	1
403	6.657789	0.0001857546	1	1	45	104	2546	7.84267147497946	400	5.99396142730657	1100	7.00397413672268	1990	7.5963923040642	400	5.99396142730657	0	0	0	0	0	0	0	0	1	0	0	0	0	0	0	0	0	0	0	0	0	0	0	1	0	0	0	0	0	1	0	0	0
402	6.517024	0.0001986821	2	1	45	104	2514	7.83002808253384	400	5.99396142730657	1100	7.00397413672268	2081	7.64108424917491	400	5.99396142730657	0	0	0	0	0	0	0	0	1	0	0	0	0	0	0	0	0	0	0	0	0	0	0	1	0	0	0	0	0	1	0	0	0
396	6.318971	0.0001100964	2	1	45	104	2482	7.81722278550817	400	5.99396142730657	1104	7.00760061395185	2173	7.68432406768116	400	5.99396142730657	0	0	0	0	0	0	0	0	1	0	0	0	0	0	0	0	0	0	0	0	0	0	0	1	0	0	0	0	0	1	0	0	0
392	4.474982	0.0001145469	2	1	55	18	2452	7.80506704425849	335	5.8171111599632	1118	7.02019070831193	2265	7.72577144158795	335	5.8171111599632	0	0	0	0	0	0	0	0	0	0	0	0	0	1	0	0	0	0	0	0	0	0	0	0	0	1	0	0	0	1	0	0	0
389	3.533268	4.153782e-05	1	1	55	18	2416	7.79028238070348	250	5.52545293913178	1140	7.03966034986208	2358	7.76599307940768	250	5.52545293913178	0	0	0	0	0	0	0	0	0	0	0	0	0	1	0	0	0	0	0	0	0	0	0	0	0	1	0	0	0	1	0	0	0
387	2.471163	3.888872e-05	1	1	55	18	2376	7.77359446736019	150	5.01727983681492	1159	7.05617528410041	2452	7.80506704425849	150	5.01727983681492	0	0	0	0	0	0	0	0	0	0	0	0	0	1	0	0	0	0	0	0	0	0	0	0	0	1	0	0	0	1	0	0	0
386	3.349329	4.800161e-05	1	1	48	70	2340	7.75833346749091	50	3.93182563272433	1176	7.07072410726028	2546	7.84267147497946	50	3.93182563272433	0	0	0	0	0	0	0	0	0	0	0	1	0	0	0	0	0	0	0	0	0	0	0	1	0	0	0	0	0	1	0	0	0
384	3.713504	7.088979e-05	1	1	55	20	2308	7.7445698093545	50	3.93182563272433	1202	7.09257371597468	2640	7.87891291229713	50	3.93182563272433	0	0	0	0	0	0	0	0	0	0	0	0	0	1	0	0	0	0	0	0	0	0	0	0	0	1	0	0	0	1	0	0	0
384	4.433861	3.825294e-05	1	1	44	62	2277	7.73105314400713	111	4.71849887129509	1234	7.11882624906208	2735	7.91425227874244	111	4.71849887129509	0	0	0	0	0	0	0	1	0	0	0	0	0	0	0	0	0	0	0	0	0	0	0	1	0	0	0	0	0	1	0	0	0
382	4.326968	1.176198e-05	1	1	44	62	2246	7.71735127218533	206	5.33271879326537	1225	7.11151211649616	2830	7.9483852851119	206	5.33271879326537	0	0	0	0	0	0	0	1	0	0	0	0	0	0	0	0	0	0	0	0	0	0	0	1	0	0	0	0	0	1	0	0	0
381	4.820669	6.304847e-05	1	1	44	52	2196	7.69484807238461	291	5.67675380226828	1202	7.09257371597468	2926	7.98173328669189	291	5.67675380226828	0	0	0	0	0	0	0	1	0	0	0	0	0	0	0	0	0	0	0	0	0	0	0	1	0	0	0	0	0	1	0	0	0
378	6.517024	0.0001899931	2	1	55	20	2122	7.66058546170326	380	5.9427993751267	1170	7.06561336359772	3022	8.01400499477946	380	5.9427993751267	0	0	0	0	0	0	0	0	0	0	0	0	0	1	0	0	0	0	0	0	0	0	0	0	0	1	0	0	0	1	0	0	0
373	8.455703	7.067787e-05	1	1	55	20	2050	7.62608275807238	460	6.13339804299665	1140	7.03966034986208	3118	8.0452677166078	460	6.13339804299665	0	0	0	0	0	0	0	0	0	0	0	0	0	1	0	0	0	0	0	0	0	0	0	0	0	1	0	0	0	1	0	0	0
368	8.726832	0.0001097785	1	1	44	81	1979	7.59085212368858	447	6.10479323241498	1106	7.00940893270864	3214	8.07558263667172	447	6.10479323241498	0	0	0	0	0	0	0	1	0	0	0	0	0	0	0	0	0	0	0	0	0	0	0	1	0	0	0	0	0	1	0	0	0
363	7.623028	0.0003343158	2	1	44	81	1909	7.55485852104068	360	5.88887795833288	1079	6.98471632011827	3310	8.10500553754725	360	5.88887795833288	0	0	0	0	0	0	0	1	0	0	0	0	0	0	0	0	0	0	0	0	0	0	0	1	0	0	0	0	0	1	0	0	0
379	3.439572	0.0001086129	6	3	43	57	4207	8.34474275441755	0	0	2324	7.75147531802146	1360	7.21597500265147	0	0	0	0	0	0	0	0	1	0	0	0	0	0	0	0	0	0	0	0	0	0	0	0	0	1	0	0	0	0	0	0	0	1	0
382	2.034959	6.845262e-05	6	3	44	82	4136	8.32772616646141	100	4.61512051684126	2280	7.73236922228439	1303	7.1731917424866	100	4.61512051684126	0	0	0	0	0	0	0	1	0	0	0	0	0	0	0	0	0	0	0	0	0	0	0	1	0	0	0	0	0	0	0	1	0
386	2.753145	5.775028e-05	6	3	44	64	4066	8.31066090590723	200	5.30330490805908	2236	7.71289096149013	1252	7.13329595489607	200	5.30330490805908	0	0	0	0	0	0	0	1	0	0	0	0	0	0	0	0	0	0	0	0	0	0	0	1	0	0	0	0	0	0	0	1	0
391	3.533268	2.691481e-05	6	3	44	91	3996	8.29329935871132	300	5.70711026474888	2193	7.69348164083518	1208	7.09754885061479	300	5.70711026474888	0	0	0	0	0	0	0	1	0	0	0	0	0	0	0	0	0	0	0	0	0	0	0	1	0	0	0	0	0	0	0	1	0
396	4.289153	4.111396e-05	6	3	44	91	3928	8.27614021955846	400	5.99396142730657	2154	7.67554600253785	1170	7.06561336359772	400	5.99396142730657	0	0	0	0	0	0	0	1	0	0	0	0	0	0	0	0	0	0	0	0	0	0	0	1	0	0	0	0	0	0	0	1	0
403	3.095727	0.0006020864	6	3	43	91	3861	8.25894046298846	471	6.15697898558556	2118	7.6586995582683	1140	7.03966034986208	471	6.15697898558556	0	0	0	0	0	0	1	0	0	0	0	0	0	0	0	0	0	0	0	0	0	0	0	1	0	0	0	0	0	0	0	1	0
403	0.4529535	9.727478e-05	3	2	44	91	3796	8.2419665602318	514	6.24416690066374	2088	7.64444076155657	1118	7.02019070831193	514	6.24416690066374	0	0	0	0	0	0	0	1	0	0	0	0	0	0	0	0	0	0	0	0	0	0	0	1	0	0	0	0	0	0	1	0	0
404	0.4529535	5.488926e-05	1	1	44	91	3732	8.22496747891458	559	6.32793678372919	2061	7.63143166457691	1104	7.00760061395185	559	6.32793678372919	0	0	0	0	0	0	0	1	0	0	0	0	0	0	0	0	0	0	0	0	0	0	0	1	0	0	0	0	0	1	0	0	0
405	1.822526	9.674496e-05	8	4	44	91	3670	8.20821938349683	522	6.25958146406492	2039	7.62070508683826	1100	7.00397413672268	522	6.25958146406492	0	0	0	0	0	0	0	1	0	0	0	0	0	0	0	0	0	0	0	0	0	0	0	1	0	0	0	0	0	0	0	0	1
405	1.474415	4.365709e-05	8	4	44	69	3610	8.19174002127746	502	6.22059017009974	1984	7.59337419312129	1104	7.00760061395185	502	6.22059017009974	0	0	0	0	0	0	0	1	0	0	0	0	0	0	0	0	0	0	0	0	0	0	0	1	0	0	0	0	0	0	0	0	1
407	1.632739	2.045102e-05	8	4	44	76	3546	8.17385745477362	500	6.21660610108486	1920	7.56060116276856	1118	7.02019070831193	500	6.21660610108486	0	0	0	0	0	0	0	1	0	0	0	0	0	0	0	0	0	0	0	0	0	0	0	1	0	0	0	0	0	0	0	0	1
409	1.632739	9.907616e-05	7	4	44	54	3482	8.155649270366	474	6.16331480403464	1860	7.52886925664225	1140	7.03966034986208	474	6.16331480403464	0	0	0	0	0	0	0	1	0	0	0	0	0	0	0	0	0	0	0	0	0	0	0	1	0	0	0	0	0	0	0	0	1
413	1.921039	0.0001212226	6	3	55	46	3420	8.13768818497761	452	6.11589212548303	1802	7.49720722320332	1170	7.06561336359772	452	6.11589212548303	0	0	0	0	0	0	0	0	0	0	0	0	0	1	0	0	0	0	0	0	0	0	0	0	0	1	0	0	0	0	0	1	0
415	1.718358	0.000166787	7	3	55	46	3360	8.11999382772511	450	6.11146733950268	1749	7.46737106691756	1208	7.09754885061479	450	6.11146733950268	0	0	0	0	0	0	0	0	0	0	0	0	0	1	0	0	0	0	0	0	0	0	0	0	0	1	0	0	0	0	0	1	0
419	2.361028	3.666348e-05	7	4	55	13	3301	8.10228362448007	450	6.11146733950268	1700	7.43897159239586	1252	7.13329595489607	450	6.11146733950268	0	0	0	0	0	0	0	0	0	0	0	0	0	1	0	0	0	0	0	0	0	0	0	0	0	1	0	0	0	0	0	0	1
422	1.742046	4.21736e-05	7	4	54	13	3244	8.08487062913819	452	6.11589212548303	1655	7.4121603349452	1303	7.1731917424866	452	6.11589212548303	0	0	0	0	0	0	0	0	0	0	0	0	1	0	0	0	0	0	0	0	0	0	0	0	1	0	0	0	0	0	0	0	1
424	1.474415	5.382962e-05	8	4	55	13	3190	8.06808962627824	474	6.16331480403464	1610	7.38461038317697	1360	7.21597500265147	474	6.16331480403464	0	0	0	0	0	0	0	0	0	0	0	0	0	1	0	0	0	0	0	0	0	0	0	0	0	1	0	0	0	0	0	0	1
427	3.095727	0.0005278058	8	4	54	13	3138	8.05165955684195	514	6.24416690066374	1569	7.35883089834235	1421	7.25981961036319	514	6.24416690066374	0	0	0	0	0	0	0	0	0	0	0	0	1	0	0	0	0	0	0	0	0	0	0	0	1	0	0	0	0	0	0	0	1
436	6.482894	0.0008025699	8	4	55	13	3088	8.03560269291858	570	6.34738920965601	1533	7.3356339819272	1486	7.30451594646016	570	6.34738920965601	0	0	0	0	0	0	0	0	0	0	0	0	0	1	0	0	0	0	0	0	0	0	0	0	0	1	0	0	0	0	0	0	1
439	7.387925	0.001036856	8	4	55	16	3041	8.02027047281924	636	6.45676965557216	1498	7.3125534981026	1555	7.34987370473834	636	6.45676965557216	0	0	0	0	0	0	0	0	0	0	0	0	0	1	0	0	0	0	0	0	0	0	0	0	0	1	0	0	0	0	0	0	1
456	6.254741	0.001719369	8	4	44	56	3041	8.02027047281924	680	6.52356230614951	1504	7.31654817718298	1662	7.41637847919293	680	6.52356230614951	0	0	0	0	0	0	0	1	0	0	0	0	0	0	0	0	0	0	0	0	0	0	0	1	0	0	0	0	0	0	0	0	1
461	8.448629	0.002108044	1	4	44	69	3000	8.00670084544037	763	6.63856778916652	1470	7.29369772060144	1735	7.4593388952203	763	6.63856778916652	0	0	0	0	0	0	0	1	0	0	0	0	0	0	0	0	0	0	0	0	0	0	0	1	0	0	0	0	0	0	0	0	1
460	10.36636	0.0006330278	1	1	48	54	2961	7.99361999482774	756	6.62936325343745	1443	7.27517231945277	1811	7.50218648660292	756	6.62936325343745	0	0	0	0	0	0	0	0	0	0	0	1	0	0	0	0	0	0	0	0	0	0	0	1	0	0	0	0	0	1	0	0	0
458	10.88808	0.0001765357	1	1	55	49	2926	7.98173328669189	743	6.61204103483309	1422	7.26052259808985	1890	7.54486106865846	743	6.61204103483309	0	0	0	0	0	0	0	0	0	0	0	0	0	1	0	0	0	0	0	0	0	0	0	0	0	1	0	0	0	1	0	0	0
454	11.15205	0.0001449585	1	1	40	60	2893	7.97039490719143	715	6.57368016696065	1408	7.25063551189868	1970	7.58629630715272	715	6.57368016696065	0	0	0	0	1	0	0	0	0	0	0	0	0	0	0	0	0	0	0	0	0	0	1	0	0	0	0	0	0	1	0	0	0
450	11.66861	0.0002742343	1	1	40	60	2862	7.95962530509811	701	6.55393340402581	1400	7.24494154633701	2052	7.62705741701893	701	6.55393340402581	0	0	0	0	1	0	0	0	0	0	0	0	0	0	0	0	0	0	0	0	0	0	1	0	0	0	0	0	0	1	0	0	0
449	10.41926	0.0001547072	1	4	40	60	2830	7.9483852851119	696	6.54678541076052	1400	7.24494154633701	2136	7.66715825531915	696	6.54678541076052	0	0	0	0	1	0	0	0	0	0	0	0	0	0	0	0	0	0	0	0	0	0	1	0	0	0	0	0	0	0	0	0	1
453	10.62058	0.001385689	1	1	40	60	2798	7.93701748951545	604	6.40522845803084	1400	7.24494154633701	2220	7.70571282389443	604	6.40522845803084	0	0	0	0	1	0	0	0	0	0	0	0	0	0	0	0	0	0	0	0	0	0	1	0	0	0	0	0	0	1	0	0	0
445	16.48065	0.001061969	2	1	44	70	2768	7.92624152317096	514	6.24416690066374	1403	7.24708058458576	2307	7.74413662762799	514	6.24416690066374	0	0	0	0	0	0	0	1	0	0	0	0	0	0	0	0	0	0	0	0	0	0	0	1	0	0	0	0	0	1	0	0	0
426	15.72382	0.001170582	2	1	44	70	2731	7.91278922069068	427	6.0591231955818	1414	7.25488481007734	2394	7.78113850984502	427	6.0591231955818	0	0	0	0	0	0	0	1	0	0	0	0	0	0	0	0	0	0	0	0	0	0	0	1	0	0	0	0	0	1	0	0	0
412	9.602891	0.001672957	2	1	72	70	2692	7.8984110928116	335	5.8171111599632	1431	7.26682734752059	2482	7.81722278550817	335	5.8171111599632	0	0	0	0	0	0	0	0	0	0	0	0	0	0	0	0	1	0	0	0	0	0	0	0	0	0	1	0	0	1	0	0	0
407	4.265347	0.0009894901	1	1	45	70	2657	7.88532923927319	250	5.52545293913178	1456	7.2841348061952	2571	7.85243908535751	250	5.52545293913178	0	0	0	0	0	0	0	0	1	0	0	0	0	0	0	0	0	0	0	0	0	0	0	1	0	0	0	0	0	1	0	0	0
408	2.361028	0.00021659	1	1	44	70	2624	7.87283617502572	158	5.06890420222023	1471	7.29437729928882	2661	7.88683299895506	158	5.06890420222023	0	0	0	0	0	0	0	1	0	0	0	0	0	0	0	0	0	0	0	0	0	0	0	1	0	0	0	0	0	1	0	0	0
405	2.437808	8.508894e-05	2	1	48	62	2593	7.86095636487639	70	4.26267987704132	1491	7.30787278076371	2751	7.92008319905323	70	4.26267987704132	0	0	0	0	0	0	0	0	0	0	0	1	0	0	0	0	0	0	0	0	0	0	0	1	0	0	0	0	0	1	0	0	0
402	2.361028	0.0004570219	1	4	44	46	2546	7.84267147497946	0	0	1518	7.32580750259577	2842	7.952615111651	0	0	0	0	0	0	0	0	0	1	0	0	0	0	0	0	0	0	0	0	0	0	0	0	0	1	0	0	0	0	0	0	0	0	1
406	4.014341	0.000284089	1	4	44	57	2474	7.81399567500279	50	3.93182563272433	1518	7.32580750259577	2934	7.9844627322622	50	3.93182563272433	0	0	0	0	0	0	0	1	0	0	0	0	0	0	0	0	0	0	0	0	0	0	0	1	0	0	0	0	0	0	0	0	1
408	6.189824	0.0001207987	8	4	55	34	2404	7.78530518253986	141	4.95582705760126	1486	7.30451594646016	3026	8.01532730902172	141	4.95582705760126	0	0	0	0	0	0	0	0	0	0	0	0	0	1	0	0	0	0	0	0	0	0	0	0	0	1	0	0	0	0	0	0	1
411	6.504634	0.0001036326	1	4	55	34	2333	7.7553388128465	223	5.41164605185504	1456	7.2841348061952	3119	8.04558828080353	223	5.41164605185504	0	0	0	0	0	0	0	0	0	0	0	0	0	1	0	0	0	0	0	0	0	0	0	0	0	1	0	0	0	0	0	0	1
413	8.121123	0.0004056295	1	1	55	35	2262	7.72444664563354	316	5.75890177387728	1423	7.26122509197192	3212	8.07496035911586	316	5.75890177387728	0	0	0	0	0	0	0	0	0	0	0	0	0	1	0	0	0	0	0	0	0	0	0	0	0	1	0	0	0	1	0	0	0
409	9.177124	0.0001817279	1	1	55	35	2192	7.69302574841789	412	6.02344759296103	1394	7.24064969425547	3306	8.10379671298179	412	6.02344759296103	0	0	0	0	0	0	0	0	0	0	0	0	0	1	0	0	0	0	0	0	0	0	0	0	0	1	0	0	0	1	0	0	0
402	8.918327	0.0002099143	2	1	55	35	2121	7.66011431917393	316	5.75890177387728	1372	7.22475340576797	3400	8.1318247850072	316	5.75890177387728	0	0	0	0	0	0	0	0	0	0	0	0	0	1	0	0	0	0	0	0	0	0	0	0	0	1	0	0	0	1	0	0	0
361	4.653281	1.335144e-05	6	3	44	57	4420	8.39412119382624	0	0	2594	7.86134179559999	1612	7.38585107812521	0	0	0	0	0	0	0	0	0	1	0	0	0	0	0	0	0	0	0	0	0	0	0	0	0	1	0	0	0	0	0	0	0	1	0
366	4.866821	2.055698e-05	6	3	44	57	4352	8.3786205415523	50	3.93182563272433	2549	7.84384863815247	1565	7.35627987655075	50	3.93182563272433	0	0	0	0	0	0	0	1	0	0	0	0	0	0	0	0	0	0	0	0	0	0	0	1	0	0	0	0	0	0	0	1	0
372	4.488605	1.780192e-05	6	3	44	91	4285	8.36310917603352	70	4.26267987704132	2507	7.82724090175281	1523	7.32909373624659	70	4.26267987704132	0	0	0	0	0	0	0	1	0	0	0	0	0	0	0	0	0	0	0	0	0	0	0	1	0	0	0	0	0	0	0	1	0
377	5.267519	5.107456e-05	6	3	44	91	4219	8.34759040703006	111	4.71849887129509	2469	7.81197342962202	1486	7.30451594646016	111	4.71849887129509	0	0	0	0	0	0	0	1	0	0	0	0	0	0	0	0	0	0	0	0	0	0	0	1	0	0	0	0	0	0	0	1	0
383	5.438008	7.194943e-05	6	3	44	91	4154	8.33206770728955	158	5.06890420222023	2435	7.79811262882979	1456	7.2841348061952	158	5.06890420222023	0	0	0	0	0	0	0	1	0	0	0	0	0	0	0	0	0	0	0	0	0	0	0	1	0	0	0	0	0	0	0	1	0
388	4.653281	8.212196e-05	6	3	44	91	4091	8.31678912707152	212	5.36129216570943	2404	7.78530518253986	1431	7.26682734752059	212	5.36129216570943	0	0	0	0	0	0	0	1	0	0	0	0	0	0	0	0	0	0	0	0	0	0	0	1	0	0	0	0	0	0	0	1	0
394	4.465878	0.0001525879	6	3	44	91	4030	8.30176976311717	269	5.59842195899838	2376	7.77359446736019	1414	7.25488481007734	269	5.59842195899838	0	0	0	0	0	0	0	1	0	0	0	0	0	0	0	0	0	0	0	0	0	0	0	1	0	0	0	0	0	0	0	1	0
397	3.161052	0.0001635022	5	2	43	91	3969	8.28652137368124	269	5.59842195899838	2343	7.7596141506969	1403	7.24708058458576	269	5.59842195899838	0	0	0	0	0	0	1	0	0	0	0	0	0	0	0	0	0	0	0	0	0	0	0	1	0	0	0	0	0	0	1	0	0
399	3.492588	0.0001193153	6	3	43	91	3905	8.27026911143662	250	5.52545293913178	2280	7.73236922228439	1400	7.24494154633701	250	5.52545293913178	0	0	0	0	0	0	1	0	0	0	0	0	0	0	0	0	0	0	0	0	0	0	0	1	0	0	0	0	0	0	0	1	0
402	2.437808	4.111396e-05	6	3	43	91	3841	8.2537483433285	206	5.33271879326537	2220	7.70571282389443	1403	7.24708058458576	206	5.33271879326537	0	0	0	0	0	0	1	0	0	0	0	0	0	0	0	0	0	0	0	0	0	0	0	1	0	0	0	0	0	0	0	1	0
407	3.718994	9.642707e-05	6	3	45	101	3780	8.23774380389093	200	5.30330490805908	2163	7.67971363996637	1414	7.25488481007734	200	5.30330490805908	0	0	0	0	0	0	0	0	1	0	0	0	0	0	0	0	0	0	0	0	0	0	0	1	0	0	0	0	0	0	0	1	0
411	1.866953	8.773804e-05	6	3	45	101	3720	8.22174772834662	200	5.30330490805908	2109	7.65444322647011	1431	7.26682734752059	200	5.30330490805908	0	0	0	0	0	0	0	0	1	0	0	0	0	0	0	0	0	0	0	0	0	0	0	1	0	0	0	0	0	0	0	1	0
415	1.296867	0.0001330906	7	4	45	101	3661	8.20576472523446	158	5.06890420222023	2059	7.63046126178363	1456	7.2841348061952	158	5.06890420222023	0	0	0	0	0	0	0	0	1	0	0	0	0	0	0	0	0	0	0	0	0	0	0	1	0	0	0	0	0	0	0	0	1
416	1.280959	3.496806e-05	8	4	43	101	3605	8.19035440376326	150	5.01727983681492	2012	7.60738142563979	1486	7.30451594646016	150	5.01727983681492	0	0	0	0	0	0	1	0	0	0	0	0	0	0	0	0	0	0	0	0	0	0	0	1	0	0	0	0	0	0	0	0	1
423	2.152348	5.796221e-05	7	3	44	57	3498	8.16023249236769	158	5.06890420222023	1924	7.56268124672188	1565	7.35627987655075	158	5.06890420222023	0	0	0	0	0	0	0	1	0	0	0	0	0	0	0	0	0	0	0	0	0	0	0	1	0	0	0	0	0	0	0	1	0
426	1.542363	2.871619e-05	7	4	72	45	3448	8.14583961293684	212	5.36129216570943	1884	7.54168309988211	1612	7.38585107812521	212	5.36129216570943	0	0	0	0	0	0	0	0	0	0	0	0	0	0	0	0	1	0	0	0	0	0	0	0	0	0	1	0	0	0	0	0	1
428	2.263636	0.0004360411	7	3	72	0	3400	8.1318247850072	291	5.67675380226828	1850	7.5234813125735	1664	7.41758040241454	291	5.67675380226828	0	0	0	0	0	0	0	0	0	0	0	0	0	0	0	0	1	0	0	0	0	0	0	0	0	0	1	0	0	0	0	1	0
436	7.84057	0.0003043281	7	3	48	62	3354	8.11820704940578	380	5.9427993751267	1812	7.50273821075485	1720	7.45066079621154	380	5.9427993751267	0	0	0	0	0	0	0	0	0	0	0	1	0	0	0	0	0	0	0	0	0	0	0	1	0	0	0	0	0	0	0	1	0
448	5.867916	9.589725e-05	7	3	48	69	3310	8.10500553754725	474	6.16331480403464	1773	7.48099216286952	1780	7.48493028328966	474	6.16331480403464	0	0	0	0	0	0	0	0	0	0	0	1	0	0	0	0	0	0	0	0	0	0	0	1	0	0	0	0	0	0	0	1	0
458	3.718994	0.0001271566	6	3	44	69	3269	8.0925452638913	570	6.34738920965601	1739	7.46164039220858	1843	7.51969240411654	570	6.34738920965601	0	0	0	0	0	0	0	1	0	0	0	0	0	0	0	0	0	0	0	0	0	0	0	1	0	0	0	0	0	0	0	1	0
466	5.963654	0.0001204809	7	3	44	69	3231	8.08085641964099	667	6.50428817353665	1710	7.44483327389219	1910	7.55538194424027	667	6.50428817353665	0	0	0	0	0	0	0	1	0	0	0	0	0	0	0	0	0	0	0	0	0	0	0	1	0	0	0	0	0	0	0	1	0
474	7.234153	0.0001205868	6	3	44	69	3242	8.08425410630732	756	6.62936325343745	1735	7.4593388952203	2015	7.60887062919126	756	6.62936325343745	0	0	0	0	0	0	0	1	0	0	0	0	0	0	0	0	0	0	0	0	0	0	0	1	0	0	0	0	0	0	0	1	0
487	3.906236	0.002081871	6	3	44	67	3162	8.05927622330565	863	6.76157276880406	1668	7.41997992366183	2051	7.62657020629066	863	6.76157276880406	0	0	0	0	0	0	0	1	0	0	0	0	0	0	0	0	0	0	0	0	0	0	0	1	0	0	0	0	0	0	0	1	0
491	1.296867	0.001946237	7	3	44	62	3178	8.0643219609108	813	6.70196036600254	1706	7.44249272279444	2159	7.67786350067821	813	6.70196036600254	0	0	0	0	0	0	0	1	0	0	0	0	0	0	0	0	0	0	0	0	0	0	0	1	0	0	0	0	0	0	0	1	0
491	3.885299	0.0009971195	1	4	44	67	3146	8.05420489706441	801	6.68710860786651	1700	7.43897159239586	2234	7.71199650704767	801	6.68710860786651	0	0	0	0	0	0	0	1	0	0	0	0	0	0	0	0	0	0	0	0	0	0	0	1	0	0	0	0	0	0	0	0	1
490	4.820669	0.0003237195	1	1	40	60	3114	8.04398443122155	801	6.68710860786651	1700	7.43897159239586	2311	7.74586822979227	801	6.68710860786651	0	0	0	0	1	0	0	0	0	0	0	0	0	0	0	0	0	0	0	0	0	0	1	0	0	0	0	0	0	1	0	0	0
489	2.180705	0.0003753238	2	1	44	60	3084	8.03430693633949	738	6.6052979209482	1700	7.43897159239586	2390	7.77946696745832	738	6.6052979209482	0	0	0	0	0	0	0	1	0	0	0	0	0	0	0	0	0	0	0	0	0	0	0	1	0	0	0	0	0	1	0	0	0
485	3.293986	0.0003008313	3	1	44	60	3046	8.02191277898571	651	6.48004456192665	1702	7.44014668066269	2470	7.81237820598861	651	6.48004456192665	0	0	0	0	0	0	0	1	0	0	0	0	0	0	0	0	0	0	0	0	0	0	0	1	0	0	0	0	0	1	0	0	0
477	5.936462	0.0006139543	3	1	44	70	3008	8.00936307663004	570	6.34738920965601	1711	7.44541755670169	2551	7.84463264446468	570	6.34738920965601	0	0	0	0	0	0	0	1	0	0	0	0	0	0	0	0	0	0	0	0	0	0	0	1	0	0	0	0	0	1	0	0	0
466	8.726832	0.001334826	2	1	44	70	2973	7.9976631270201	492	6.20050917404269	1726	7.45414107814668	2634	7.87663846097546	492	6.20050917404269	0	0	0	0	0	0	0	1	0	0	0	0	0	0	0	0	0	0	0	0	0	0	0	1	0	0	0	0	0	1	0	0	0
448	14.01735	0.0006133185	2	1	48	70	2941	7.98684490116138	400	5.99396142730657	1746	7.46565531013406	2718	7.90801944463247	400	5.99396142730657	0	0	0	0	0	0	0	0	0	0	0	1	0	0	0	0	0	0	0	0	0	0	0	1	0	0	0	0	0	1	0	0	0
428	12.61201	0.0007644229	2	1	48	68	2899	7.97246601597457	300	5.70711026474888	1767	7.47760424319759	2804	7.9391588179568	300	5.70711026474888	0	0	0	0	0	0	0	0	0	0	0	1	0	0	0	0	0	0	0	0	0	0	0	1	0	0	0	0	0	1	0	0	0
415	6.482894	0.001256307	2	1	40	73	2828	7.94767857130157	200	5.30330490805908	1784	7.48717369421374	2890	7.96935774201635	200	5.30330490805908	0	0	0	0	1	0	0	0	0	0	0	0	0	0	0	0	0	0	0	0	0	0	1	0	0	0	0	0	0	1	0	0	0
410	1.910344	0.0008106232	3	1	44	77	2757	7.92226105835325	100	4.61512051684126	1806	7.49942329059223	2976	7.99867136101578	100	4.61512051684126	0	0	0	0	0	0	0	1	0	0	0	0	0	0	0	0	0	0	0	0	0	0	0	1	0	0	0	0	0	1	0	0	0
408	3.778853	0.001545482	6	3	48	58	2687	7.89655270164304	0	0	1802	7.49720722320332	3064	8.02780284837031	0	0	0	0	0	0	0	0	0	0	0	0	0	1	0	0	0	0	0	0	0	0	0	0	0	1	0	0	0	0	0	0	0	1	0
418	8.448629	0.0005190108	6	3	44	57	2616	7.86978390253015	70	4.26267987704132	1772	7.48042830607421	3153	8.05642676752298	70	4.26267987704132	0	0	0	0	0	0	0	1	0	0	0	0	0	0	0	0	0	0	0	0	0	0	0	1	0	0	0	0	0	0	0	1	0
425	6.857466	0.0007710987	5	3	44	77	2545	7.84227877911735	158	5.06890420222023	1739	7.46164039220858	3242	8.08425410630732	158	5.06890420222023	0	0	0	0	0	0	0	1	0	0	0	0	0	0	0	0	0	0	0	0	0	0	0	1	0	0	0	0	0	0	0	1	0
428	4.069808	0.000512547	5	3	44	77	2474	7.81399567500279	250	5.52545293913178	1710	7.44483327389219	3332	8.11162807830774	250	5.52545293913178	0	0	0	0	0	0	0	1	0	0	0	0	0	0	0	0	0	0	0	0	0	0	0	1	0	0	0	0	0	0	0	1	0
429	3.762623	0.0001908408	5	3	44	77	2404	7.78530518253986	335	5.8171111599632	1686	7.43070708254597	3422	8.13827263853019	335	5.8171111599632	0	0	0	0	0	0	0	1	0	0	0	0	0	0	0	0	0	0	0	0	0	0	0	1	0	0	0	0	0	0	0	1	0
430	3.646971	0.0005492105	5	3	44	77	2333	7.7553388128465	427	6.0591231955818	1662	7.41637847919293	3513	8.16451026874704	427	6.0591231955818	0	0	0	0	0	0	0	1	0	0	0	0	0	0	0	0	0	0	0	0	0	0	0	1	0	0	0	0	0	0	0	1	0
430	1.358634	0.001187748	5	2	44	66	2262	7.72444664563354	430	6.06610809010375	1628	7.39572160860205	3604	8.19007704971905	430	6.06610809010375	0	0	0	0	0	0	0	1	0	0	0	0	0	0	0	0	0	0	0	0	0	0	0	1	0	0	0	0	0	0	1	0	0
428	2.700635	0.001080725	2	1	55	33	2192	7.69302574841789	380	5.9427993751267	1597	7.37650812632622	3696	8.21527695893663	380	5.9427993751267	0	0	0	0	0	0	0	0	0	0	0	0	0	1	0	0	0	0	0	0	0	0	0	0	0	1	0	0	0	1	0	0	0
345	4.714065	0.0001761119	5	3	44	85	4577	8.42901750051251	100	4.61512051684126	2823	7.94590959861313	1838	7.51697722460432	100	4.61512051684126	0	0	0	0	0	0	0	1	0	0	0	0	0	0	0	0	0	0	0	0	0	0	0	1	0	0	0	0	0	0	0	1	0
349	6.047817	9.377798e-05	5	3	44	57	4513	8.41493895737748	158	5.06890420222023	2785	7.93236215433975	1802	7.49720722320332	158	5.06890420222023	0	0	0	0	0	0	0	1	0	0	0	0	0	0	0	0	0	0	0	0	0	0	0	1	0	0	0	0	0	0	0	1	0
353	6.654761	0.0002084308	6	3	43	57	4451	8.40110871239544	111	4.71849887129509	2751	7.92008319905323	1772	7.48042830607421	111	4.71849887129509	0	0	0	0	0	0	1	0	0	0	0	0	0	0	0	0	0	0	0	0	0	0	0	1	0	0	0	0	0	0	0	1	0
362	4.415459	0.0001823637	6	3	43	57	4390	8.38731227056172	50	3.93182563272433	2720	7.90875473878325	1746	7.46565531013406	50	3.93182563272433	0	0	0	0	0	0	1	0	0	0	0	0	0	0	0	0	0	0	0	0	0	0	0	1	0	0	0	0	0	0	0	1	0
365	4.756999	3.507402e-05	6	3	55	22	4327	8.37286082052632	0	0	2692	7.8984110928116	1726	7.45414107814668	0	0	0	0	0	0	0	0	0	0	0	0	0	0	0	1	0	0	0	0	0	0	0	0	0	0	0	1	0	0	0	0	0	1	0
368	5.11109	6.410811e-05	6	3	54	13	4263	8.35796296584568	0	0	2640	7.87891291229713	1711	7.44541755670169	0	0	0	0	0	0	0	0	0	0	0	0	0	0	1	0	0	0	0	0	0	0	0	0	0	0	1	0	0	0	0	0	0	1	0
374	5.685719	2.10868e-05	6	3	54	13	4201	8.34331588140495	50	3.93182563272433	2580	7.85593219971861	1702	7.44014668066269	50	3.93182563272433	0	0	0	0	0	0	0	0	0	0	0	0	1	0	0	0	0	0	0	0	0	0	0	0	1	0	0	0	0	0	0	1	0
380	5.667883	2.288818e-05	6	3	55	13	4140	8.32869258354557	0	0	2523	7.8336002236611	1700	7.43897159239586	0	0	0	0	0	0	0	0	0	0	0	0	0	0	0	1	0	0	0	0	0	0	0	0	0	0	0	1	0	0	0	0	0	1	0
387	4.887652	5.033281e-05	6	3	54	13	4080	8.31409733540581	50	3.93182563272433	2469	7.81197342962202	1702	7.44014668066269	50	3.93182563272433	0	0	0	0	0	0	0	0	0	0	0	0	1	0	0	0	0	0	0	0	0	0	0	0	1	0	0	0	0	0	0	1	0
393	5.267519	3.83589e-05	6	3	55	14	4022	8.29978317194979	70	4.26267987704132	2418	7.79110951061003	1711	7.44541755670169	70	4.26267987704132	0	0	0	0	0	0	0	0	0	0	0	0	0	1	0	0	0	0	0	0	0	0	0	0	0	1	0	0	0	0	0	1	0
398	4.916666	3.189511e-05	6	3	72	85	3966	8.28576542051433	100	4.61512051684126	2370	7.77106708606541	1726	7.45414107814668	100	4.61512051684126	0	0	0	0	0	0	0	0	0	0	0	0	0	0	0	0	1	0	0	0	0	0	0	0	0	0	1	0	0	0	0	1	0
403	5.193815	4.174974e-05	6	3	45	85	3911	8.27180403115471	100	4.61512051684126	2325	7.75190533307861	1746	7.46565531013406	100	4.61512051684126	0	0	0	0	0	0	0	0	1	0	0	0	0	0	0	0	0	0	0	0	0	0	0	1	0	0	0	0	0	0	0	1	0
408	5.051153	5.700853e-05	6	3	44	85	3858	8.25816336153762	111	4.71849887129509	2280	7.73236922228439	1772	7.48042830607421	111	4.71849887129509	0	0	0	0	0	0	0	1	0	0	0	0	0	0	0	0	0	0	0	0	0	0	0	1	0	0	0	0	0	0	0	1	0
414	4.648908	7.873111e-05	6	3	48	85	3807	8.24485939591126	150	5.01727983681492	2238	7.71378461659875	1802	7.49720722320332	150	5.01727983681492	0	0	0	0	0	0	0	0	0	0	0	1	0	0	0	0	0	0	0	0	0	0	0	1	0	0	0	0	0	0	0	1	0
417	4.222151	7.269117e-05	6	3	48	55	3802	8.24354550792826	206	5.33271879326537	2247	7.71779621101358	1884	7.54168309988211	206	5.33271879326537	0	0	0	0	0	0	0	0	0	0	0	1	0	0	0	0	0	0	0	0	0	0	0	1	0	0	0	0	0	0	0	1	0
424	2.560639	3.115336e-05	6	3	44	58	3712	8.21959545417708	212	5.36129216570943	2166	7.68109900153636	1878	7.53849499941346	212	5.36129216570943	0	0	0	0	0	0	0	1	0	0	0	0	0	0	0	0	0	0	0	0	0	0	0	1	0	0	0	0	0	0	0	1	0
428	2.753145	7.152557e-05	6	3	48	59	3667	8.20740183337636	291	5.67675380226828	2127	7.66293785046154	1923	7.56216163122565	291	5.67675380226828	0	0	0	0	0	0	0	0	0	0	0	1	0	0	0	0	0	0	0	0	0	0	0	1	0	0	0	0	0	0	0	1	0
433	4.36445	4.884932e-05	6	3	48	55	3624	8.19560956728878	380	5.9427993751267	2089	7.64491934495886	1972	7.58731050602262	380	5.9427993751267	0	0	0	0	0	0	0	0	0	0	0	1	0	0	0	0	0	0	0	0	0	0	0	1	0	0	0	0	0	0	0	1	0
441	4.560558	8.085039e-05	6	3	48	41	3584	8.18451375303372	474	6.16331480403464	2055	7.62851762657506	2024	7.61332497954064	474	6.16331480403464	0	0	0	0	0	0	0	0	0	0	0	1	0	0	0	0	0	0	0	0	0	0	0	1	0	0	0	0	0	0	0	1	0
447	5.867916	4.94851e-05	6	3	44	65	3546	8.17385745477362	570	6.34738920965601	2026	7.614312146452	2080	7.64060382639363	570	6.34738920965601	0	0	0	0	0	0	0	1	0	0	0	0	0	0	0	0	0	0	0	0	0	0	0	1	0	0	0	0	0	0	0	1	0
451	5.456614	7.915497e-05	6	3	44	69	3558	8.17723488551019	672	6.51174532964473	2050	7.62608275807238	2180	7.68753876620163	672	6.51174532964473	0	0	0	0	0	0	0	1	0	0	0	0	0	0	0	0	0	0	0	0	0	0	0	1	0	0	0	0	0	0	0	1	0
461	5.939868	0.0001195272	6	3	44	69	3478	8.15450017515194	651	6.48004456192665	1981	7.59186171488993	2202	7.69757534680234	651	6.48004456192665	0	0	0	0	0	0	0	1	0	0	0	0	0	0	0	0	0	0	0	0	0	0	0	1	0	0	0	0	0	0	0	1	0
468	4.542678	5.340576e-05	6	3	48	69	3494	8.15908865466791	559	6.32793678372919	2015	7.60887062919126	2304	7.74283595543075	559	6.32793678372919	0	0	0	0	0	0	0	0	0	0	0	1	0	0	0	0	0	0	0	0	0	0	0	1	0	0	0	0	0	0	0	1	0
478	5.178162	2.60671e-05	6	3	48	69	3415	8.13622555490846	570	6.34738920965601	1955	7.57865685059476	2334	7.755767170103	570	6.34738920965601	0	0	0	0	0	0	0	0	0	0	0	1	0	0	0	0	0	0	0	0	0	0	0	1	0	0	0	0	0	0	0	1	0
486	4.820669	0.0001404021	7	3	44	62	3383	8.12681372072611	552	6.31535800152233	1950	7.57609734062311	2404	7.78530518253986	552	6.31535800152233	0	0	0	0	0	0	0	1	0	0	0	0	0	0	0	0	0	0	0	0	0	0	0	1	0	0	0	0	0	0	0	1	0
491	0.4529535	0.000922415	5	3	48	41	3352	8.11761074646623	552	6.31535800152233	1950	7.57609734062311	2475	7.81439963380449	552	6.31535800152233	0	0	0	0	0	0	0	0	0	0	0	1	0	0	0	0	0	0	0	0	0	0	0	1	0	0	0	0	0	0	0	1	0
488	2.263636	0.00039249	4	2	44	60	3315	8.10651451625519	570	6.34738920965601	1950	7.57609734062311	2549	7.84384863815247	570	6.34738920965601	0	0	0	0	0	0	0	1	0	0	0	0	0	0	0	0	0	0	0	0	0	0	0	1	0	0	0	0	0	0	1	0	0
483	2.308417	0.0006274118	3	2	55	46	3324	8.10922495308995	559	6.32793678372919	2002	7.60240133566582	2657	7.88532923927319	559	6.32793678372919	0	0	0	0	0	0	0	0	0	0	0	0	0	1	0	0	0	0	0	0	0	0	0	0	0	1	0	0	0	0	1	0	0
483	0.2025703	0.0002154244	2	1	48	46	3289	8.09864284375942	610	6.4150969591716	2009	7.60589000105312	2733	7.91352101728389	610	6.4150969591716	0	0	0	0	0	0	0	0	0	0	0	1	0	0	0	0	0	0	0	0	0	0	0	1	0	0	0	0	0	1	0	0	0
481	2.308417	0.0004804399	2	1	44	60	3252	8.08733292647335	559	6.32793678372919	2022	7.61233683716775	2811	7.94165125293056	559	6.32793678372919	0	0	0	0	0	0	0	1	0	0	0	0	0	0	0	0	0	0	0	0	0	0	0	1	0	0	0	0	0	1	0	0	0
479	3.161052	0.002199173	1	1	44	71	3146	8.05420489706441	447	6.10479323241498	1990	7.5963923040642	2860	7.95892649305011	447	6.10479323241498	0	0	0	0	0	0	0	1	0	0	0	0	0	0	0	0	0	0	0	0	0	0	0	1	0	0	0	0	0	1	0	0	0
475	5.895432	0.00396347	3	1	44	66	3111	8.04302088529828	380	5.9427993751267	2061	7.63143166457691	2970	7.99665387546261	380	5.9427993751267	0	0	0	0	0	0	0	1	0	0	0	0	0	0	0	0	0	0	0	0	0	0	0	1	0	0	0	0	0	1	0	0	0
461	11.53134	0.003424327	2	1	44	60	3040	8.01994168767737	291	5.67675380226828	2079	7.64012317269536	3051	8.02355239240435	291	5.67675380226828	0	0	0	0	0	0	0	1	0	0	0	0	0	0	0	0	0	0	0	0	0	0	0	1	0	0	0	0	0	1	0	0	0
440	16.20515	0.0008793937	2	1	44	60	2969	7.99631723179675	200	5.30330490805908	2098	7.64921631982063	3134	8.05038445306702	200	5.30330490805908	0	0	0	0	0	0	0	1	0	0	0	0	0	0	0	0	0	0	0	0	0	0	0	1	0	0	0	0	0	1	0	0	0
416	14.2527	0.0008719762	2	1	44	77	2899	7.97246601597457	100	4.61512051684126	2088	7.64444076155657	3217	8.07651532755233	100	4.61512051684126	0	0	0	0	0	0	0	1	0	0	0	0	0	0	0	0	0	0	0	0	0	0	0	1	0	0	0	0	0	1	0	0	0
399	8.486281	0.002584669	2	1	44	58	2828	7.94767857130157	0	0	2055	7.62851762657506	3301	8.10228362448007	0	0	0	0	0	0	0	0	0	1	0	0	0	0	0	0	0	0	0	0	0	0	0	0	0	1	0	0	0	0	0	1	0	0	0
392	5.438008	0.0007849799	6	3	72	0	2616	7.86978390253015	141	4.95582705760126	1978	7.59034694560257	3559	8.17751582384608	141	4.95582705760126	0	0	0	0	0	0	0	0	0	0	0	0	0	0	0	0	1	0	0	0	0	0	0	0	0	0	1	0	0	0	0	1	0
396	7.300469	0.0002704196	5	3	44	77	2545	7.84227877911735	212	5.36129216570943	1944	7.57301725605255	3647	8.20193435119422	212	5.36129216570943	0	0	0	0	0	0	0	1	0	0	0	0	0	0	0	0	0	0	0	0	0	0	0	1	0	0	0	0	0	0	0	1	0
327	5.667883	0.0002976524	6	3	45	85	4872	8.49146504284351	50	3.93182563272433	3138	8.05165955684195	2154	7.67554600253785	50	3.93182563272433	0	0	0	0	0	0	0	0	1	0	0	0	0	0	0	0	0	0	0	0	0	0	0	1	0	0	0	0	0	0	0	1	0
333	2.504071	0.0004727046	6	3	45	85	4810	8.47866024169945	111	4.71849887129509	3101	8.03980234373648	2118	7.6586995582683	111	4.71849887129509	0	0	0	0	0	0	0	0	1	0	0	0	0	0	0	0	0	0	0	0	0	0	0	1	0	0	0	0	0	0	0	1	0
335	1.994289	0.0001722972	5	3	54	55	4750	8.46611040118692	206	5.33271879326537	3067	8.02878116248715	2088	7.64444076155657	206	5.33271879326537	0	0	0	0	0	0	0	0	0	0	0	0	1	0	0	0	0	0	0	0	0	0	0	0	1	0	0	0	0	0	0	1	0
338	2.715742	5.679661e-05	7	3	55	25	4686	8.45254799792271	291	5.67675380226828	3036	8.01862546504575	2061	7.63143166457691	291	5.67675380226828	0	0	0	0	0	0	0	0	0	0	0	0	0	1	0	0	0	0	0	0	0	0	0	0	0	1	0	0	0	0	0	1	0
341	2.631573	2.362993e-05	6	3	55	14	4622	8.43879912398823	316	5.75890177387728	3000	8.00670084544037	2039	7.62070508683826	316	5.75890177387728	0	0	0	0	0	0	0	0	0	0	0	0	0	1	0	0	0	0	0	0	0	0	0	0	0	1	0	0	0	0	0	1	0
344	2.034959	0.0001134872	6	3	54	14	4560	8.4252971767117	250	5.52545293913178	2941	7.98684490116138	2022	7.61233683716775	250	5.52545293913178	0	0	0	0	0	0	0	0	0	0	0	0	1	0	0	0	0	0	0	0	0	0	0	0	1	0	0	0	0	0	0	1	0
347	3.890544	0.0002095964	6	3	55	14	4500	8.41205487329293	180	5.19849703126583	2884	7.9672801789422	2009	7.60589000105312	180	5.19849703126583	0	0	0	0	0	0	0	0	0	0	0	0	0	1	0	0	0	0	0	0	0	0	0	0	0	1	0	0	0	0	0	1	0
352	4.953713	3.623962e-05	6	3	54	14	4440	8.3986348552921	111	4.71849887129509	2830	7.9483852851119	2002	7.60240133566582	111	4.71849887129509	0	0	0	0	0	0	0	0	0	0	0	0	1	0	0	0	0	0	0	0	0	0	0	0	1	0	0	0	0	0	0	1	0
356	5.302065	3.369649e-05	6	3	55	14	4382	8.38548870041881	50	3.93182563272433	2778	7.9298464297425	2000	7.60140233458373	50	3.93182563272433	0	0	0	0	0	0	0	0	0	0	0	0	0	1	0	0	0	0	0	0	0	0	0	0	0	1	0	0	0	0	0	1	0
360	5.267519	0.0001729329	6	3	44	76	4326	8.37262974022488	0	0	2729	7.91205688817901	2002	7.60240133566582	0	0	0	0	0	0	0	0	0	1	0	0	0	0	0	0	0	0	0	0	0	0	0	0	0	1	0	0	0	0	0	0	0	1	0
368	6.666862	6.813473e-05	6	3	45	83	4272	8.36007143564403	70	4.26267987704132	2683	7.89506349809157	2009	7.60589000105312	70	4.26267987704132	0	0	0	0	0	0	0	0	1	0	0	0	0	0	0	0	0	0	0	0	0	0	0	1	0	0	0	0	0	0	0	1	0
377	7.253561	6.304847e-05	6	3	45	95	4219	8.34759040703006	141	4.95582705760126	2638	7.87815533650332	2022	7.61233683716775	141	4.95582705760126	0	0	0	0	0	0	0	0	1	0	0	0	0	0	0	0	0	0	0	0	0	0	0	1	0	0	0	0	0	0	0	1	0
386	6.13738	0.000134574	6	3	45	89	4167	8.3351915834332	212	5.36129216570943	2594	7.86134179559999	2039	7.62070508683826	212	5.36129216570943	0	0	0	0	0	0	0	0	1	0	0	0	0	0	0	0	0	0	0	0	0	0	0	1	0	0	0	0	0	0	0	1	0
395	5.438008	0.0001040565	6	3	45	83	4118	8.32336569443608	282	5.64544689764324	2553	7.84541603659248	2061	7.63143166457691	282	5.64544689764324	0	0	0	0	0	0	0	0	1	0	0	0	0	0	0	0	0	0	0	0	0	0	0	1	0	0	0	0	0	0	0	1	0
402	4.731286	5.785624e-05	6	3	44	79	4070	8.31164394850298	360	5.88887795833288	2516	7.83082299513532	2088	7.64444076155657	360	5.88887795833288	0	0	0	0	0	0	0	1	0	0	0	0	0	0	0	0	0	0	0	0	0	0	0	1	0	0	0	0	0	0	0	1	0
409	4.094768	4.365709e-05	6	3	44	67	4024	8.30028018985266	447	6.10479323241498	2482	7.81722278550817	2118	7.6586995582683	447	6.10479323241498	0	0	0	0	0	0	0	1	0	0	0	0	0	0	0	0	0	0	0	0	0	0	0	1	0	0	0	0	0	0	0	1	0
415	3.533268	2.617306e-05	7	3	48	67	3981	8.28953948462414	474	6.16331480403464	2442	7.80098207125774	2154	7.67554600253785	474	6.16331480403464	0	0	0	0	0	0	0	0	0	0	0	1	0	0	0	0	0	0	0	0	0	0	0	1	0	0	0	0	0	0	0	1	0
420	3.243992	2.60671e-05	6	3	48	55	3939	8.27893600229198	514	6.24416690066374	2405	7.78572089653462	2193	7.69348164083518	514	6.24416690066374	0	0	0	0	0	0	0	0	0	0	0	1	0	0	0	0	0	0	0	0	0	0	0	1	0	0	0	0	0	0	0	1	0
425	3.533268	1.949734e-05	6	3	48	55	3900	8.26898820950666	570	6.34738920965601	2371	7.77148876011762	2236	7.71289096149013	570	6.34738920965601	0	0	0	0	0	0	0	0	0	0	0	1	0	0	0	0	0	0	0	0	0	0	0	1	0	0	0	0	0	0	0	1	0
430	2.429397	4.969703e-05	6	3	44	55	3862	8.25919936266628	636	6.45676965557216	2342	7.7591874385078	2282	7.7332456465298	636	6.45676965557216	0	0	0	0	0	0	0	1	0	0	0	0	0	0	0	0	0	0	0	0	0	0	0	1	0	0	0	0	0	0	0	1	0
433	3.533268	9.462568e-05	7	3	72	65	3827	8.25009775257285	604	6.40522845803084	2316	7.74802852443238	2332	7.75491027202143	604	6.40522845803084	0	0	0	0	0	0	0	0	0	0	0	0	0	0	0	0	1	0	0	0	0	0	0	0	0	0	1	0	0	0	0	1	0
439	3.890544	0.0001207987	7	3	44	71	3794	8.24143968982973	514	6.24416690066374	2294	7.73848812249465	2385	7.77737360265786	514	6.24416690066374	0	0	0	0	0	0	0	1	0	0	0	0	0	0	0	0	0	0	0	0	0	0	0	1	0	0	0	0	0	0	0	1	0
444	3.800384	0.000202073	7	3	48	52	3810	8.24564690087386	403	6.00141487796115	2326	7.75233516330229	2482	7.81722278550817	403	6.00141487796115	0	0	0	0	0	0	0	0	0	0	0	1	0	0	0	0	0	0	0	0	0	0	0	1	0	0	0	0	0	0	0	1	0
451	4.465878	0.0001935959	6	3	55	52	3779	8.23747928861363	320	5.77144112313002	2313	7.74673290775362	2540	7.84031298332016	320	5.77144112313002	0	0	0	0	0	0	0	0	0	0	0	0	0	1	0	0	0	0	0	0	0	0	0	0	0	1	0	0	0	0	0	1	0
455	5.067206	0.0001778073	5	3	55	52	3747	8.22897764335831	250	5.52545293913178	2304	7.74283595543075	2600	7.86365126544865	250	5.52545293913178	0	0	0	0	0	0	0	0	0	0	0	0	0	1	0	0	0	0	0	0	0	0	0	0	0	1	0	0	0	0	0	1	0
460	9.271651	0.001179801	6	3	48	52	3716	8.22067217029725	206	5.33271879326537	2300	7.74109909003537	2663	7.88758403166028	206	5.33271879326537	0	0	0	0	0	0	0	0	0	0	0	1	0	0	0	0	0	0	0	0	0	0	0	1	0	0	0	0	0	0	0	1	0
476	14.69362	0.000779046	6	3	44	52	3676	8.20985248130127	206	5.33271879326537	2300	7.74109909003537	2728	7.91169052070834	206	5.33271879326537	0	0	0	0	0	0	0	1	0	0	0	0	0	0	0	0	0	0	0	0	0	0	0	1	0	0	0	0	0	0	0	1	0
499	11.72335	0.005482674	6	3	44	69	3640	8.20001364817543	250	5.52545293913178	2300	7.74109909003537	2795	7.9359451033537	250	5.52545293913178	0	0	0	0	0	0	0	1	0	0	0	0	0	0	0	0	0	0	0	0	0	0	0	1	0	0	0	0	0	0	0	1	0
502	2.918995	0.00312678	3	2	55	41	3605	8.19035440376326	316	5.75890177387728	2302	7.74196789982069	2864	7.96032362914884	316	5.75890177387728	0	0	0	0	0	0	0	0	0	0	0	0	0	1	0	0	0	0	0	0	0	0	0	0	0	1	0	0	0	0	1	0	0
495	6.257968	0.001012272	2	1	48	49	3535	8.17075142375753	360	5.88887795833288	2308	7.7445698093545	2934	7.9844627322622	360	5.88887795833288	0	0	0	0	0	0	0	0	0	0	0	1	0	0	0	0	0	0	0	0	0	0	0	1	0	0	0	0	0	1	0	0	0
483	7.200756	0.0002039803	2	1	55	47	3464	8.150467911624	424	6.05208916892442	2319	7.74932246466036	3007	8.00903068506973	424	6.05208916892442	0	0	0	0	0	0	0	0	0	0	0	0	0	1	0	0	0	0	0	0	0	0	0	0	0	1	0	0	0	1	0	0	0
472	7.05128	0.0001834234	3	1	55	45	3394	8.1300590399928	474	6.16331480403464	2334	7.755767170103	3080	8.03300949859667	474	6.16331480403464	0	0	0	0	0	0	0	0	0	0	0	0	0	1	0	0	0	0	0	0	0	0	0	0	0	1	0	0	0	1	0	0	0
457	8.327409	0.0004496045	3	1	48	60	3323	8.10892415597534	500	6.21660610108486	2353	7.76387128782022	3156	8.05737748855799	500	6.21660610108486	0	0	0	0	0	0	0	0	0	0	0	1	0	0	0	0	0	0	0	0	0	0	0	1	0	0	0	0	0	1	0	0	0
445	4.433861	0.0007717345	3	2	55	17	3252	8.08733292647335	424	6.05208916892442	2375	7.77317368048254	3233	8.08147504013705	424	6.05208916892442	0	0	0	0	0	0	0	0	0	0	0	0	0	1	0	0	0	0	0	0	0	0	0	0	0	1	0	0	0	0	1	0	0
440	5.11506	0.0001388126	4	2	55	17	3181	8.06526520889773	353	5.86929691313377	2392	7.78030308790837	3310	8.10500553754725	353	5.86929691313377	0	0	0	0	0	0	0	0	0	0	0	0	0	1	0	0	0	0	0	0	0	0	0	0	0	1	0	0	0	0	1	0	0
432	5.545037	7.830726e-05	4	2	55	17	3111	8.04302088529828	282	5.64544689764324	2371	7.77148876011762	3390	8.12888014212564	282	5.64544689764324	0	0	0	0	0	0	0	0	0	0	0	0	0	1	0	0	0	0	0	0	0	0	0	0	0	1	0	0	0	0	1	0	0
423	6.880907	0.0003879335	3	2	55	16	3040	8.01994168767737	223	5.41164605185504	2342	7.7591874385078	3470	8.15219801586179	223	5.41164605185504	0	0	0	0	0	0	0	0	0	0	0	0	0	1	0	0	0	0	0	0	0	0	0	0	0	1	0	0	0	0	1	0	0
412	6.712039	0.0004038281	3	1	55	16	2969	7.99631723179675	180	5.19849703126583	2316	7.74802852443238	3551	8.17526610411206	180	5.19849703126583	0	0	0	0	0	0	0	0	0	0	0	0	0	1	0	0	0	0	0	0	0	0	0	0	0	1	0	0	0	1	0	0	0
400	5.81248	0.0002100203	2	1	55	16	2899	7.97246601597457	111	4.71849887129509	2294	7.73848812249465	3633	8.19808924895612	111	4.71849887129509	0	0	0	0	0	0	0	0	0	0	0	0	0	1	0	0	0	0	0	0	0	0	0	0	0	1	0	0	0	1	0	0	0
390	5.512049	0.0002029207	3	1	55	16	2828	7.94767857130157	50	3.93182563272433	2261	7.72400465667607	3716	8.22067217029725	50	3.93182563272433	0	0	0	0	0	0	0	0	0	0	0	0	0	1	0	0	0	0	0	0	0	0	0	0	0	1	0	0	0	1	0	0	0
384	1.181015	0.0003469255	3	1	72	11	2757	7.92226105835325	50	3.93182563272433	2229	7.70975686445416	3800	8.24301946898925	50	3.93182563272433	0	0	0	0	0	0	0	0	0	0	0	0	0	0	0	0	1	0	0	0	0	0	0	0	0	0	1	0	0	1	0	0	0
384	0.8593723	3.157722e-05	3	1	72	0	2687	7.89655270164304	150	5.01727983681492	2198	7.69575799055476	3884	8.26487826280175	150	5.01727983681492	0	0	0	0	0	0	0	0	0	0	0	0	0	0	0	0	1	0	0	0	0	0	0	0	0	0	1	0	0	1	0	0	0
382	1.01275	4.821354e-05	3	1	72	17	2616	7.86978390253015	250	5.52545293913178	2170	7.68294316987829	3970	8.28677323113125	250	5.52545293913178	0	0	0	0	0	0	0	0	0	0	0	0	0	0	0	0	1	0	0	0	0	0	0	0	0	0	1	0	0	1	0	0	0
332	6.657789	0.0004171795	6	3	55	18	4801	8.4767877767812	223	5.41164605185504	3190	8.06808962627824	2319	7.74932246466036	223	5.41164605185504	0	0	0	0	0	0	0	0	0	0	0	0	0	1	0	0	0	0	0	0	0	0	0	0	0	1	0	0	0	0	0	1	0
334	4.207653	0.0001790788	5	3	55	25	4743	8.46463594067756	316	5.75890177387728	3138	8.05165955684195	2308	7.7445698093545	316	5.75890177387728	0	0	0	0	0	0	0	0	0	0	0	0	0	1	0	0	0	0	0	0	0	0	0	0	0	1	0	0	0	0	0	1	0
338	3.800384	0.0001460181	5	3	44	72	4687	8.45276133125685	320	5.77144112313002	3088	8.03560269291858	2302	7.74196789982069	320	5.77144112313002	0	0	0	0	0	0	0	1	0	0	0	0	0	0	0	0	0	0	0	0	0	0	0	1	0	0	0	0	0	0	0	1	0
339	3.082495	0.0001130634	5	3	72	36	4632	8.44095988541665	250	5.52545293913178	3041	8.02027047281924	2300	7.74109909003537	250	5.52545293913178	0	0	0	0	0	0	0	0	0	0	0	0	0	0	0	0	1	0	0	0	0	0	0	0	0	0	1	0	0	0	0	1	0
343	4.044691	4.959106e-05	6	3	72	39	4579	8.42945427710823	180	5.19849703126583	2996	8.00536706731666	2302	7.74196789982069	180	5.19849703126583	0	0	0	0	0	0	0	0	0	0	0	0	0	0	0	0	1	0	0	0	0	0	0	0	0	0	1	0	0	0	0	1	0
349	5.486251	8.212196e-05	6	3	44	78	4527	8.41803561988302	111	4.71849887129509	2951	7.99023818572036	2308	7.7445698093545	111	4.71849887129509	0	0	0	0	0	0	0	1	0	0	0	0	0	0	0	0	0	0	0	0	0	0	0	1	0	0	0	0	0	0	0	1	0
357	5.467748	0.0001072354	6	3	44	74	4477	8.4069317971587	50	3.93182563272433	2909	7.97590836016554	2319	7.74932246466036	50	3.93182563272433	0	0	0	0	0	0	0	1	0	0	0	0	0	0	0	0	0	0	0	0	0	0	0	1	0	0	0	0	0	0	0	1	0
362	6.283728	0.0001743105	6	3	48	75	4429	8.39615486303918	111	4.71849887129509	2869	7.96206730875367	2334	7.755767170103	111	4.71849887129509	0	0	0	0	0	0	0	0	0	0	0	1	0	0	0	0	0	0	0	0	0	0	0	1	0	0	0	0	0	0	0	1	0
371	7.66235	0.0001182556	6	3	48	75	4382	8.38548870041881	206	5.33271879326537	2832	7.94909149983052	2353	7.76387128782022	206	5.33271879326537	0	0	0	0	0	0	0	0	0	0	0	1	0	0	0	0	0	0	0	0	0	0	0	1	0	0	0	0	0	0	0	1	0
383	7.623028	9.081099e-05	6	3	48	75	4338	8.37539918579835	304	5.72031177660741	2797	7.93666015522543	2376	7.77359446736019	304	5.72031177660741	0	0	0	0	0	0	0	0	0	0	0	1	0	0	0	0	0	0	0	0	0	0	0	1	0	0	0	0	0	0	0	1	0
388	6.895514	0.0001326667	6	3	44	75	4316	8.37031599555548	353	5.86929691313377	2777	7.92948652331429	2390	7.77946696745832	353	5.86929691313377	0	0	0	0	0	0	0	1	0	0	0	0	0	0	0	0	0	0	0	0	0	0	0	1	0	0	0	0	0	0	0	1	0
404	6.331736	0.0001524819	7	3	44	75	4254	8.35585004100747	502	6.22059017009974	2721	7.90912218321141	2435	7.79811262882979	502	6.22059017009974	0	0	0	0	0	0	0	1	0	0	0	0	0	0	0	0	0	0	0	0	0	0	0	1	0	0	0	0	0	0	0	1	0
414	5.25209	0.0001789729	7	3	44	75	4215	8.3466420902212	602	6.40191719672719	2687	7.89655270164304	2469	7.81197342962202	602	6.40191719672719	0	0	0	0	0	0	0	1	0	0	0	0	0	0	0	0	0	0	0	0	0	0	0	1	0	0	0	0	0	0	0	1	0
418	3.816451	0.0002336502	7	3	44	75	4225	8.349011198176	707	6.56244409369372	2706	7.9035962896143	2553	7.84541603659248	707	6.56244409369372	0	0	0	0	0	0	0	1	0	0	0	0	0	0	0	0	0	0	0	0	0	0	0	1	0	0	0	0	0	0	0	1	0
427	3.601925	7.841322e-05	7	3	44	75	4143	8.32941678393932	650	6.47850964220857	2631	7.87549929244521	2549	7.84384863815247	650	6.47850964220857	0	0	0	0	0	0	0	1	0	0	0	0	0	0	0	0	0	0	0	0	0	0	0	1	0	0	0	0	0	0	0	1	0
433	4.433861	0.0001909468	7	4	44	75	4110	8.32142158689788	550	6.31173480915291	2608	7.86672228513673	2594	7.86134179559999	550	6.31173480915291	0	0	0	0	0	0	0	1	0	0	0	0	0	0	0	0	0	0	0	0	0	0	0	1	0	0	0	0	0	0	0	0	1
445	7.667577	0.001623366	7	4	44	75	4127	8.3255483071614	452	6.11589212548303	2638	7.87815533650332	2685	7.89580837708318	452	6.11589212548303	0	0	0	0	0	0	0	1	0	0	0	0	0	0	0	0	0	0	0	0	0	0	0	1	0	0	0	0	0	0	0	0	1
445	4.16385	0.001258532	1	1	44	75	4047	8.3059782109673	350	5.86078622346587	2573	7.85321638815607	2692	7.8984110928116	350	5.86078622346587	0	0	0	0	0	0	0	1	0	0	0	0	0	0	0	0	0	0	0	0	0	0	0	1	0	0	0	0	0	1	0	0	0
440	3.445503	0.001134025	3	1	48	60	4016	8.29829063435928	250	5.52545293913178	2562	7.84893372636407	2745	7.91790058632792	250	5.52545293913178	0	0	0	0	0	0	0	0	0	0	0	1	0	0	0	0	0	0	0	0	0	0	0	1	0	0	0	0	0	1	0	0	0
436	3.445503	0.0005839666	5	3	44	59	3984	8.29029259122431	150	5.01727983681492	2554	7.8458075026378	2801	7.93808872689695	150	5.01727983681492	0	0	0	0	0	0	0	1	0	0	0	0	0	0	0	0	0	0	0	0	0	0	0	1	0	0	0	0	0	0	0	1	0
437	4.289153	8.233389e-05	5	2	55	60	3946	8.28071107566285	50	3.93182563272433	2550	7.84424071814181	2860	7.95892649305011	50	3.93182563272433	0	0	0	0	0	0	0	0	0	0	0	0	0	1	0	0	0	0	0	0	0	0	0	0	0	1	0	0	0	0	1	0	0
434	5.018887	0.0001803504	5	3	55	60	3956	8.28324144138542	0	0	2600	7.86365126544865	2960	7.99328232810159	0	0	0	0	0	0	0	0	0	0	0	0	0	0	0	1	0	0	0	0	0	0	0	0	0	0	0	1	0	0	0	0	0	1	0
435	6.331736	0.001559046	5	3	44	67	3889	8.26616443661249	0	0	2600	7.86365126544865	3022	8.01400499477946	0	0	0	0	0	0	0	0	0	1	0	0	0	0	0	0	0	0	0	0	0	0	0	0	0	1	0	0	0	0	0	0	0	1	0
443	11.86794	0.001936383	6	3	44	78	3818	8.24774388722552	70	4.26267987704132	2601	7.86403565907245	3085	8.03463103292311	70	4.26267987704132	0	0	0	0	0	0	0	1	0	0	0	0	0	0	0	0	0	0	0	0	0	0	0	1	0	0	0	0	0	0	0	1	0
453	13.51828	0.001340336	5	3	44	78	3747	8.22897764335831	141	4.95582705760126	2607	7.86633892304654	3151	8.05579245097777	141	4.95582705760126	0	0	0	0	0	0	0	1	0	0	0	0	0	0	0	0	0	0	0	0	0	0	0	1	0	0	0	0	0	0	0	1	0
456	12.29035	0.0007610321	5	3	44	78	3676	8.20985248130127	158	5.06890420222023	2617	7.87016594646984	3219	8.07713663853845	158	5.06890420222023	0	0	0	0	0	0	0	1	0	0	0	0	0	0	0	0	0	0	0	0	0	0	0	1	0	0	0	0	0	0	0	1	0
457	11.04835	0.0007679198	5	2	55	21	3606	8.19063168090354	200	5.30330490805908	2630	7.87511928104029	3288	8.09833884618906	200	5.30330490805908	0	0	0	0	0	0	0	0	0	0	0	0	0	1	0	0	0	0	0	0	0	0	0	0	0	1	0	0	0	0	1	0	0
454	7.717048	0.001576424	4	2	54	17	3535	8.17075142375753	200	5.30330490805908	2647	7.8815599170569	3358	8.11939858961229	200	5.30330490805908	0	0	0	0	0	0	0	0	0	0	0	0	1	0	0	0	0	0	0	0	0	0	0	0	1	0	0	0	0	0	1	0	0
445	6.651733	0.0008515252	4	2	55	17	3464	8.150467911624	200	5.30330490805908	2668	7.88945914940452	3431	8.14089846060785	200	5.30330490805908	0	0	0	0	0	0	0	0	0	0	0	0	0	1	0	0	0	0	0	0	0	0	0	0	0	1	0	0	0	0	1	0	0
435	5.738885	0.0003859202	3	2	55	16	3394	8.1300590399928	206	5.33271879326537	2687	7.89655270164304	3504	8.16194579946869	206	5.33271879326537	0	0	0	0	0	0	0	0	0	0	0	0	0	1	0	0	0	0	0	0	0	0	0	0	0	1	0	0	0	0	1	0	0
423	6.000835	9.89702e-05	3	2	55	13	3323	8.10892415597534	250	5.52545293913178	2658	7.88570539124302	3579	8.18311807939475	250	5.52545293913178	0	0	0	0	0	0	0	0	0	0	0	0	0	1	0	0	0	0	0	0	0	0	0	0	0	1	0	0	0	0	1	0	0
415	4.582808	6.601545e-05	3	1	55	15	3252	8.08733292647335	250	5.52545293913178	2631	7.87549929244521	3655	8.20412493257404	250	5.52545293913178	0	0	0	0	0	0	0	0	0	0	0	0	0	1	0	0	0	0	0	0	0	0	0	0	0	1	0	0	0	1	0	0	0
409	2.811949	6.347233e-05	3	2	55	14	3181	8.06526520889773	250	5.52545293913178	2608	7.86672228513673	3732	8.22496747891458	250	5.52545293913178	0	0	0	0	0	0	0	0	0	0	0	0	0	1	0	0	0	0	0	0	0	0	0	0	0	1	0	0	0	0	1	0	0
403	2.639336	4.990895e-05	3	2	55	16	3111	8.04302088529828	206	5.33271879326537	2577	7.85476918349913	3810	8.24564690087386	206	5.33271879326537	0	0	0	0	0	0	0	0	0	0	0	0	0	1	0	0	0	0	0	0	0	0	0	0	0	1	0	0	0	0	1	0	0
398	4.582808	0.0001602173	3	1	55	16	3040	8.01994168767737	111	4.71849887129509	2546	7.84267147497946	3890	8.26642147298455	111	4.71849887129509	0	0	0	0	0	0	0	0	0	0	0	0	0	1	0	0	0	0	0	0	0	0	0	0	0	1	0	0	0	1	0	0	0
389	5.493635	0.0001000298	3	1	55	17	2969	7.99631723179675	50	3.93182563272433	2514	7.83002808253384	3970	8.28677323113125	50	3.93182563272433	0	0	0	0	0	0	0	0	0	0	0	0	0	1	0	0	0	0	0	0	0	0	0	0	0	1	0	0	0	1	0	0	0
382	1.358634	0.0004146364	3	2	72	0	2899	7.97246601597457	50	3.93182563272433	2486	7.8188324438034	4051	8.30696586536857	50	3.93182563272433	0	0	0	0	0	0	0	0	0	0	0	0	0	0	0	0	1	0	0	0	0	0	0	0	0	0	1	0	0	0	1	0	0
382	1.181015	4.259745e-05	5	3	44	49	2828	7.94767857130157	111	4.71849887129509	2462	7.80913539812054	4133	8.32700074024171	111	4.71849887129509	0	0	0	0	0	0	0	1	0	0	0	0	0	0	0	0	0	0	0	0	0	0	0	1	0	0	0	0	0	0	0	1	0
382	1.032802	0.0001356337	4	2	48	49	2757	7.92226105835325	206	5.33271879326537	2435	7.79811262882979	4215	8.3466420902212	206	5.33271879326537	0	0	0	0	0	0	0	0	0	0	0	1	0	0	0	0	0	0	0	0	0	0	0	1	0	0	0	0	0	0	1	0	0
319	2.308417	0.0002513462	6	3	72	24	4939	8.50512061018197	212	5.36129216570943	3354	8.11820704940578	2601	7.86403565907245	212	5.36129216570943	0	0	0	0	0	0	0	0	0	0	0	0	0	0	0	0	1	0	0	0	0	0	0	0	0	0	1	0	0	0	0	1	0
322	3.439572	0.0001532237	6	3	44	72	4887	8.49453850085143	282	5.64544689764324	3309	8.10470346837111	2600	7.86365126544865	282	5.64544689764324	0	0	0	0	0	0	0	1	0	0	0	0	0	0	0	0	0	0	0	0	0	0	0	1	0	0	0	0	0	0	0	1	0
327	3.533268	0.0001291699	5	3	44	75	4837	8.48425669116997	353	5.86929691313377	3265	8.09132127353041	2601	7.86403565907245	353	5.86929691313377	0	0	0	0	0	0	0	1	0	0	0	0	0	0	0	0	0	0	0	0	0	0	0	1	0	0	0	0	0	0	0	1	0
327	3.367573	0.000415908	5	3	44	77	4788	8.47407690034261	364	5.89989735358249	3223	8.07837810362652	2607	7.86633892304654	364	5.89989735358249	0	0	0	0	0	0	0	1	0	0	0	0	0	0	0	0	0	0	0	0	0	0	0	1	0	0	0	0	0	0	0	1	0
334	4.36445	0.0002422333	6	3	45	75	4741	8.46421426662535	350	5.86078622346587	3184	8.06620756800626	2617	7.87016594646984	350	5.86078622346587	0	0	0	0	0	0	0	0	1	0	0	0	0	0	0	0	0	0	0	0	0	0	0	1	0	0	0	0	0	0	0	1	0
345	6.08447	0.0001956092	6	3	72	75	4651	8.44505251363855	403	6.00141487796115	3112	8.04334217044161	2647	7.8815599170569	403	6.00141487796115	0	0	0	0	0	0	0	0	0	0	0	0	0	0	0	0	1	0	0	0	0	0	0	0	0	0	1	0	0	0	0	1	0
354	7.860959	0.0008939107	6	3	55	21	4609	8.43598313599069	460	6.13339804299665	3073	8.03073492409854	2668	7.88945914940452	460	6.13339804299665	0	0	0	0	0	0	0	0	0	0	0	0	0	1	0	0	0	0	0	0	0	0	0	0	0	1	0	0	0	0	0	1	0
369	16.55059	0.002243784	6	3	55	21	4569	8.42726848388825	531	6.27664348934164	3037	8.01895468315572	2692	7.8984110928116	531	6.27664348934164	0	0	0	0	0	0	0	0	0	0	0	0	0	1	0	0	0	0	0	0	0	0	0	0	0	1	0	0	0	0	0	1	0
373	16.22218	0.00112417	5	3	55	42	4577	8.42901750051251	640	6.46302945692067	3051	8.02355239240435	2768	7.92624152317096	640	6.46302945692067	0	0	0	0	0	0	0	0	0	0	0	0	0	1	0	0	0	0	0	0	0	0	0	0	0	1	0	0	0	0	0	1	0
382	12.84131	0.000694169	5	3	43	72	4541	8.4211227226655	565	6.33859407820318	3022	8.01400499477946	2798	7.93701748951545	565	6.33859407820318	0	0	0	0	0	0	1	0	0	0	0	0	0	0	0	0	0	0	0	0	0	0	0	1	0	0	0	0	0	0	0	1	0
390	14.65779	0.001380814	6	3	45	100	4506	8.41338702269065	500	6.21660610108486	2995	8.00503334463711	2832	7.94909149983052	500	6.21660610108486	0	0	0	0	0	0	0	0	1	0	0	0	0	0	0	0	0	0	0	0	0	0	0	1	0	0	0	0	0	0	0	1	0
409	14.5768	0.002783775	6	3	44	67	4474	8.40626163070896	447	6.10479323241498	2971	7.99699040583765	2869	7.96206730875367	447	6.10479323241498	0	0	0	0	0	0	0	1	0	0	0	0	0	0	0	0	0	0	0	0	0	0	0	1	0	0	0	0	0	0	0	1	0
419	5.685719	0.001128727	4	2	45	100	4396	8.38867776918081	460	6.13339804299665	2902	7.97349996402463	2863	7.95997452808054	460	6.13339804299665	0	0	0	0	0	0	0	0	1	0	0	0	0	0	0	0	0	0	0	0	0	0	0	1	0	0	0	0	0	0	1	0	0
410	5.781057	0.0005562041	5	2	55	59	4411	8.39208338037339	400	5.99396142730657	2934	7.9844627322622	2951	7.99023818572036	400	5.99396142730657	0	0	0	0	0	0	0	0	0	0	0	0	0	1	0	0	0	0	0	0	0	0	0	0	0	1	0	0	0	0	1	0	0
405	7.84057	0.00271723	5	2	55	20	4379	8.38480400337049	400	5.99396142730657	2921	7.98002359231065	2997	8.00570067866254	400	5.99396142730657	0	0	0	0	0	0	0	0	0	0	0	0	0	1	0	0	0	0	0	0	0	0	0	0	0	1	0	0	0	0	1	0	0
406	13.27067	0.002524906	5	3	55	39	4346	8.37724123098879	403	6.00141487796115	2910	7.97625194374562	3045	8.02158453345511	403	6.00141487796115	0	0	0	0	0	0	0	0	0	0	0	0	0	1	0	0	0	0	0	0	0	0	0	0	0	1	0	0	0	0	0	1	0
411	14.32005	0.001043214	5	3	43	20	4308	8.36846113761584	360	5.88887795833288	2903	7.97384437594469	3095	8.03786623470962	360	5.88887795833288	0	0	0	0	0	0	1	0	0	0	0	0	0	0	0	0	0	0	0	0	0	0	0	1	0	0	0	0	0	0	0	1	0
414	11.30993	0.0015156	5	2	55	30	4242	8.35302584520232	316	5.75890177387728	2900	7.9728107841214	3148	8.05484022110102	316	5.75890177387728	0	0	0	0	0	0	0	0	0	0	0	0	0	1	0	0	0	0	0	0	0	0	0	0	0	1	0	0	0	0	1	0	0
413	6.985377	0.001339701	5	3	44	60	4171	8.33615081612066	250	5.52545293913178	2900	7.9728107841214	3203	8.07215530818825	250	5.52545293913178	0	0	0	0	0	0	0	1	0	0	0	0	0	0	0	0	0	0	0	0	0	0	0	1	0	0	0	0	0	0	0	1	0
412	4.373769	0.0004874335	5	2	48	60	4101	8.31922993863233	180	5.19849703126583	2900	7.9728107841214	3260	8.08978917578932	180	5.19849703126583	0	0	0	0	0	0	0	0	0	0	0	1	0	0	0	0	0	0	0	0	0	0	0	1	0	0	0	0	0	0	1	0	0
410	4.933166	0.0006219016	5	3	48	60	4030	8.30176976311717	150	5.01727983681492	2901	7.97315543344413	3320	8.10802122137675	150	5.01727983681492	0	0	0	0	0	0	0	0	0	0	0	1	0	0	0	0	0	0	0	0	0	0	0	1	0	0	0	0	0	0	0	1	0
418	6.866266	0.0001761119	6	3	44	60	3959	8.28399930424853	111	4.71849887129509	2906	7.97487690055888	3381	8.12622252945853	111	4.71849887129509	0	0	0	0	0	0	0	1	0	0	0	0	0	0	0	0	0	0	0	0	0	0	0	1	0	0	0	0	0	0	0	1	0
426	6.457954	0.0008552339	6	3	55	60	3889	8.26616443661249	100	4.61512051684126	2915	7.97796809312855	3444	8.14467918344776	100	4.61512051684126	0	0	0	0	0	0	0	0	0	0	0	0	0	1	0	0	0	0	0	0	0	0	0	0	0	1	0	0	0	0	0	1	0
425	3.533268	0.0004901886	4	2	55	14	3818	8.24774388722552	100	4.61512051684126	2927	7.9820748750812	3508	8.16308637558322	100	4.61512051684126	0	0	0	0	0	0	0	0	0	0	0	0	0	1	0	0	0	0	0	0	0	0	0	0	0	1	0	0	0	0	1	0	0
421	4.36445	4.058414e-05	4	2	54	14	3747	8.22897764335831	100	4.61512051684126	2942	7.98718474823347	3575	8.18200013629341	100	4.61512051684126	0	0	0	0	0	0	0	0	0	0	0	0	1	0	0	0	0	0	0	0	0	0	0	0	1	0	0	0	0	0	1	0	0
419	4.16385	6.993612e-05	5	2	54	12	3676	8.20985248130127	70	4.26267987704132	2961	7.99361999482774	3643	8.20083725837985	70	4.26267987704132	0	0	0	0	0	0	0	0	0	0	0	0	1	0	0	0	0	0	0	0	0	0	0	0	1	0	0	0	0	0	1	0	0
414	5.667883	0.0001373291	4	2	55	13	3606	8.19063168090354	50	3.93182563272433	2974	7.99799931797973	3712	8.21959545417708	50	3.93182563272433	0	0	0	0	0	0	0	0	0	0	0	0	0	1	0	0	0	0	0	0	0	0	0	0	0	1	0	0	0	0	1	0	0
408	4.094768	0.0002227359	5	2	55	13	3535	8.17075142375753	50	3.93182563272433	2947	7.98888225330923	3783	8.23853693017177	50	3.93182563272433	0	0	0	0	0	0	0	0	0	0	0	0	0	1	0	0	0	0	0	0	0	0	0	0	0	1	0	0	0	0	1	0	0
406	4.36445	0.0001570384	4	2	54	13	3464	8.150467911624	50	3.93182563272433	2923	7.98070782086967	3855	8.25738565573044	50	3.93182563272433	0	0	0	0	0	0	0	0	0	0	0	0	1	0	0	0	0	0	0	0	0	0	0	0	1	0	0	0	0	0	1	0	0
400	4.089788	0.0001041624	4	2	55	13	3394	8.1300590399928	50	3.93182563272433	2893	7.97039490719143	3928	8.27614021955846	50	3.93182563272433	0	0	0	0	0	0	0	0	0	0	0	0	0	1	0	0	0	0	0	0	0	0	0	0	0	1	0	0	0	0	1	0	0
397	5.255952	0.0001855426	4	2	54	12	3323	8.10892415597534	50	3.93182563272433	2862	7.95962530509811	4002	8.29479935899257	50	3.93182563272433	0	0	0	0	0	0	0	0	0	0	0	0	1	0	0	0	0	0	0	0	0	0	0	0	1	0	0	0	0	0	1	0	0
394	5.067206	0.0004046758	5	2	55	16	3252	8.08733292647335	70	4.26267987704132	2830	7.9483852851119	4078	8.31360713931756	70	4.26267987704132	0	0	0	0	0	0	0	0	0	0	0	0	0	1	0	0	0	0	0	0	0	0	0	0	0	1	0	0	0	0	1	0	0
[truncated: 10 more columns]
