# Supplementary material for: Spatial modeling of data with excessive zeros applied to reindeer pellet‐group counts
Source: Ecol Evol. 2016 Sep 12;6(19):7047–56. doi: 10.1002/ece3.2449 (PMC5513232; doi:10.1002/ece3.2449)
Supplement: Supplementary file 12 [file ECE3-6-7047-s012.sty]

% subscript.sty
%
% Copyright 1999 Robin Fairbairns
%
% this fragment is distributed under the conditions of the LaTeX
% Project Public Licence -- see lppl.txt in the LaTeX distribution
%
% this fragment provides a command \textsubscript, which is
% shamelessly copied from the command \textsuperscript that's part of
% LaTeX
%
% the fragment may be used as a package in its own right, if so
% needed.

\DeclareRobustCommand*\textsubscript[1]{%
  \@textsubscript{\selectfont#1}}
\def\@textsubscript#1{%
  {\m@th\ensuremath{_{\mbox{\fontsize\sf@size\z@#1}}}}}
