# Supplementary material for: Spatial modeling of data with excessive zeros applied to reindeer pellet‐group counts
Source: Ecol Evol. 2016 Sep 12;6(19):7047–56. doi: 10.1002/ece3.2449 (PMC5513232; doi:10.1002/ece3.2449)
Supplement: Supplementary file 13 [file ECE3-6-7047-s013.txt]

TP<- function(y,x,z,nb_matrix,initb=NULL){
no.obs<- length(y)
# eigenvalue of neighborhood matrix
D.eigen<- eigen(nb_matrix)
D.eigenvalue<- as.numeric(D.eigen$values)
D.eigenvector<- as.matrix(D.eigen$vectors)
if(class(z)=="matrix"){
design_matrix.z<-as.matrix(z)
length.random<- ncol(z)
} else{
#create random effects design matrix from the class variable
zf<-as.factor(z)
length.random<- nlevels(zf)
zz<-model.matrix(~0+zf)
tdim<-dim(zz)
attributes(zz)<-NULL
dim(zz)<-tdim
design_matrix.z<-zz
}
#create new design matrix for TP GLMM
z_new<- design_matrix.z%*%D.eigenvector
length.fix<- ncol(x)
x.new1<- cbind(x,z_new)
zero.matrix<- matrix(0,nrow=length.random,ncol=length.fix)
x.new2<- cbind(zero.matrix,diag(length.random))
x.new<- rbind(x.new1,x.new2)
length.par<- length.random+length.fix  # the total parameter number for fixed and random

#Initial guess
if(is.null(initb)){
#reg<- lm(y~x-1)
reg<- glm(y~x-1,family=poisson) ### added Sept. 19, 2015
beta_m<- as.numeric(reg$coef) } else{
beta_m<-as.numeric(initb)
}
b<- rep(0,length=length.random)
th0<- .2         #0.7
th1<- 0.01  #abs(min(th1*D.eigenvalue))+. # -0.02
w0<-as.numeric(th0+th1*D.eigenvalue)

###loop
Iter0<- TRUE
i<- 1
while (Iter0){
                        
# inside loop
Iter<- TRUE
j<- 1  
while (Iter){

# mu=E(y)=d(mu)/d(eta) They are same only for the poisson model
mu<- as.vector(exp(x%*%beta_m+z_new%*%b))
#gradient
#s<-y-mu
#s<- ifelse(mu>60,s,(s-mu-mu/(exp(mu)-1)))
#w<-mu
#w<- ifelse(mu>60,w,(mu+(exp(mu)-mu*exp(mu)-1)*mu/(exp(mu)-1)^2)) 
s<-y-mu-mu/(exp(mu)-1)
w<-mu+(exp(mu)-mu*exp(mu)-1)*mu/(exp(mu)-1)^2
w.newvalue<- c(w,as.numeric(w0))
#w.new<- diag(w.newvalue)
x_new<- x.new*sqrt(w.newvalue)
sai<- x%*%beta_m+z_new%*%b+s/w
sai.n<- sai*sqrt(w)
sai.n<- c(sai.n,rep(0,length.random))
m1<- lm(sai.n~x_new-1)
fc1<- as.numeric(m1$coefficients)
j<- j+1
if (max(abs(c(beta_m,b)-fc1))<1e-4) Iter=FALSE
beta_m<- fc1[1:length.fix]
b<- fc1[(length.fix+1):length.par]

if (j>100){
Iter=FALSE
#print("Max interations. Not converged")
}
}
   
b2<-b^2
#hv1<- hatvalues(m1)[(length.fix+1):length.par]
leng.hat<-length(hatvalues(m1))
leng.b<-length(b)
#hv1<- hatvalues(m1)[(leng.hat-leng.b+1):leng.hat]
#wt2<- (1-hv1)/2
 
#car.model<- gam(I(b2/(1-hv1))~s(D.eigenvalue),family=Gamma(link=log),
#weights=wt2)
#w0<-predict(car.model)
car.model<-nlm(f=plv,X=x,y=y,b=b,beta=beta_m,Z=z_new,p=c(th0,th1),EIGEN=D.eigenvalue,CAR=TRUE)
th<-as.numeric(car.model$estimate)
if(i>1){
Conv<-max(abs(c(th0,th1)-th))
if (Conv<1e-4) Iter0=FALSE
}
i<- i+1

#th0<- car.model$coefficients
th0<-th[1]
#th1<- car.model$coefficients[2]
th1<-th[2]
w0<-as.numeric(th0+th1*D.eigenvalue)
#w0<- 1/as.numeric(car.model$fitted.values)
if (i>50){
Iter0=FALSE
}
}
#--output fitting value---- 
#coe<- as.vector(summary(m1)$coef)   
#fitted.v<- exp(x%*%coe[1:length.fix]+design_matrix.z%*%coe[(length.fix+1):length.par]) 
#fit.tmu<-fitted.v/(1-exp(-fitted.v))  
#round((fitted.v),4)

#--output summary----
#print(round(data.frame(summary(m1)$coef[1:length.fix,]),4))
#cat('\n')
#print(round(summary(car.model)$coef,4))

#--output generation---
### Codes added on December 11, 2014 ######
SeFeRe<-NULL
#if(Conv<1e-4){
SSE<-summary(m1)
SeFeRe<-SSE$coefficients
SeFeRe<-as.numeric(SeFeRe[,2])/SSE$sigma
return(list(fixef=as.numeric(m1$coef[1:length.fix]),th0=th0,th1=th1,iter=i,ranef=b,nb.eigen=D.eigen,se=SeFeRe,conv=j))
#}
}
